# Supplementary material for: RUNX1, a transcription factor mutated in breast cancer, controls the fate of ER-positive mammary luminal cells
Source: eLife. 2014 Nov 21;3:e03881. doi: 10.7554/eLife.03881 (PMC4381933; doi:10.7554/eLife.03881)
Supplement: Figure 4—source data 1. — (B) Gene sets from the MSigDB database C2-CGP (chemical and genetic perturbations, v3.1) enriched in Runx1-WT luminal cells. (C) Gene sets from the MSigDB database C2-CP:KEGG (KEGG gene sets, v3.1) enriched in Runx1-null luminal cells. DOI: http://dx.doi.org/10.7554/eLife.03881.009 [file elife03881s001.xlsx]

## Sheet: a
Figure 4-Source data: Gene sets from the MSigDB database C2-CGP (chemical and genetic perturbations, v3.1) enriched in Runx1-null luminal cells
Enrichment scores with FDR q-val≤0.25 are significant in GSEA, based on Subramanian et al. PNAS 2005
NAME	SIZE	ES	NES	NOM p-val	FDR q-val	FWER p-val	RANK AT MAX	LEADING EDGE
KRIGE_AMINO_ACID_DEPRIVATION	26	0.747617	2.48708	0	0	0	2814	tags=54%, list=13%, signal=62%
MANALO_HYPOXIA_DN	227	0.460304	2.26129	0	0.00439006	0.007	6117	tags=52%, list=28%, signal=72%
LEE_BMP2_TARGETS_DN	680	0.40621	2.17921	0	0.00798945	0.02	5974	tags=48%, list=27%, signal=64%
SCHUHMACHER_MYC_TARGETS_UP	69	0.529947	2.17556	0	0.00651796	0.022	3501	tags=43%, list=16%, signal=52%
ABE_VEGFA_TARGETS_2HR	29	0.637524	2.14882	0	0.00759172	0.032	4274	tags=59%, list=20%, signal=73%
CHAUHAN_RESPONSE_TO_METHOXYESTRADIOL_UP	43	0.530784	1.98832	0	0.0622567	0.292	4795	tags=49%, list=22%, signal=62%
WELCSH_BRCA1_TARGETS_DN	113	0.43334	1.94151	0	0.099951	0.466	5191	tags=47%, list=24%, signal=61%
GARGALOVIC_RESPONSE_TO_OXIDIZED_PHOSPHOLIPIDS_RED_UP	15	0.680186	1.93488	0.00255102	0.0970377	0.505	3498	tags=60%, list=16%, signal=71%
RAMJAUN_APOPTOSIS_BY_TGFB1_VIA_MAPK1_DN	8	0.846437	1.93367	0.00225734	0.0877041	0.512	951	tags=63%, list=4%, signal=65%
ZHANG_TLX_TARGETS_60HR_DN	221	0.389967	1.927	0	0.0848832	0.541	6465	tags=45%, list=30%, signal=63%
MEISSNER_NPC_ICP_WITH_H3_UNMETHYLATED	15	0.674234	1.92023	0	0.0844681	0.576	1541	tags=40%, list=7%, signal=43%
ZAMORA_NOS2_TARGETS_UP	56	0.488113	1.90595	0	0.091219	0.642	4679	tags=34%, list=21%, signal=43%
PENG_GLUTAMINE_DEPRIVATION_DN	272	0.380864	1.89364	0	0.0977846	0.702	5564	tags=39%, list=25%, signal=51%
MOREAUX_B_LYMPHOCYTE_MATURATION_BY_TACI_DN	51	0.494563	1.89196	0	0.0925905	0.707	5367	tags=43%, list=25%, signal=57%
SAGIV_CD24_TARGETS_DN	37	0.529195	1.89059	0.00283286	0.0874332	0.709	3473	tags=35%, list=16%, signal=42%
AMUNDSON_DNA_DAMAGE_RESPONSE_TP53	15	0.664325	1.88686	0.00241546	0.0850828	0.72	2267	tags=40%, list=10%, signal=45%
SCIAN_CELL_CYCLE_TARGETS_OF_TP53_AND_TP73_UP	9	0.775609	1.86996	0.00243902	0.098679	0.795	3855	tags=78%, list=18%, signal=94%
SHEPARD_CRUSH_AND_BURN_MUTANT_UP	153	0.404014	1.85076	0	0.116852	0.86	4495	tags=37%, list=21%, signal=47%
COLLER_MYC_TARGETS_UP	21	0.594986	1.84518	0.00526316	0.118496	0.875	5581	tags=62%, list=25%, signal=83%
BOSCO_EPITHELIAL_DIFFERENTIATION_MODULE	45	0.492095	1.84505	0	0.112731	0.875	2632	tags=33%, list=12%, signal=38%
VANLOO_SP3_TARGETS_UP	7	0.825624	1.83914	0	0.115691	0.895	818	tags=43%, list=4%, signal=45%
ONDER_CDH1_TARGETS_3_DN	40	0.50548	1.83256	0.00275482	0.118331	0.913	2632	tags=43%, list=12%, signal=48%
CHO_NR4A1_TARGETS	29	0.544534	1.82697	0.0025974	0.119794	0.923	2500	tags=41%, list=11%, signal=47%
YAO_TEMPORAL_RESPONSE_TO_PROGESTERONE_CLUSTER_14	112	0.409075	1.81491	0	0.131037	0.941	5917	tags=48%, list=27%, signal=66%
PARK_OSTEOBLAST_DIFFERENTIATION_BY_PHENYLAMIL_UP	9	0.74443	1.81224	0.005	0.128864	0.944	2595	tags=56%, list=12%, signal=63%
PENG_RAPAMYCIN_RESPONSE_DN	204	0.379818	1.81185	0	0.124371	0.946	5064	tags=37%, list=23%, signal=48%
GROSS_HYPOXIA_VIA_HIF1A_UP	63	0.450111	1.80042	0	0.134348	0.97	4495	tags=38%, list=21%, signal=48%
MIKKELSEN_PARTIALLY_REPROGRAMMED_TO_PLURIPOTENCY	9	0.737608	1.79284	0.0121951	0.139597	0.975	3404	tags=56%, list=16%, signal=66%
WANG_RESPONSE_TO_GSK3_INHIBITOR_SB216763_DN	276	0.360773	1.79054	0	0.138017	0.98	6722	tags=49%, list=31%, signal=70%
BERENJENO_TRANSFORMED_BY_RHOA_UP	439	0.33964	1.78636	0	0.139392	0.982	6424	tags=44%, list=29%, signal=61%
FUJIWARA_PARK2_IN_LIVER_CANCER_UP	8	0.774649	1.78377	0	0.138493	0.983	4045	tags=75%, list=18%, signal=92%
LIM_MAMMARY_LUMINAL_PROGENITOR_UP	49	0.458899	1.77417	0	0.148088	0.988	3990	tags=33%, list=18%, signal=40%
FOURNIER_ACINAR_DEVELOPMENT_LATE_2	228	0.358481	1.76274	0	0.161718	0.994	6295	tags=45%, list=29%, signal=62%
SCHLINGEMANN_SKIN_CARCINOGENESIS_TPA_UP	32	0.499911	1.75616	0.00519481	0.168177	0.997	2190	tags=25%, list=10%, signal=28%
WANG_METHYLATED_IN_BREAST_CANCER	31	0.517011	1.75026	0.00560224	0.171967	0.997	3544	tags=35%, list=16%, signal=42%
MIKKELSEN_IPS_LCP_WITH_H3K27ME3	6	0.818901	1.74001	0.00898876	0.18395	0.997	1552	tags=50%, list=7%, signal=54%
BLUM_RESPONSE_TO_SALIRASIB_UP	209	0.367995	1.73941	0	0.180349	0.997	4131	tags=25%, list=19%, signal=31%
PACHER_TARGETS_OF_IGF1_AND_IGF2_UP	27	0.525907	1.73868	0.0103627	0.176864	0.997	4504	tags=52%, list=21%, signal=65%
BURTON_ADIPOGENESIS_PEAK_AT_16HR	34	0.508139	1.73133	0.00791557	0.185602	0.998	6547	tags=56%, list=30%, signal=80%
IRITANI_MAD1_TARGETS_DN	36	0.484122	1.72642	0.00549451	0.18925	0.998	5745	tags=44%, list=26%, signal=60%
TUOMISTO_TUMOR_SUPPRESSION_BY_COL13A1_UP	12	0.660475	1.72574	0.0118483	0.186158	0.998	3063	tags=42%, list=14%, signal=48%
AMIT_SERUM_RESPONSE_240_MCF10A	52	0.445222	1.71551	0	0.199162	0.999	4966	tags=40%, list=23%, signal=52%
ABRAMSON_INTERACT_WITH_AIRE	38	0.477029	1.71344	0	0.199064	1	5137	tags=47%, list=23%, signal=62%
CHANG_CORE_SERUM_RESPONSE_UP	167	0.369522	1.71039	0	0.200517	1	5242	tags=38%, list=24%, signal=50%
AMIT_EGF_RESPONSE_480_MCF10A	35	0.498162	1.70899	0.0112676	0.198316	1	1561	tags=23%, list=7%, signal=25%
SHIPP_DLBCL_VS_FOLLICULAR_LYMPHOMA_UP	41	0.454384	1.70499	0.00275482	0.201385	1	3822	tags=34%, list=17%, signal=41%
RICKMAN_HEAD_AND_NECK_CANCER_C	69	0.417727	1.6991	0	0.207236	1	1391	tags=22%, list=6%, signal=23%
POMEROY_MEDULLOBLASTOMA_PROGNOSIS_DN	41	0.465623	1.68223	0.00867052	0.234128	1	4069	tags=29%, list=19%, signal=36%
CHARAFE_BREAST_CANCER_BASAL_VS_MESENCHYMAL_UP	87	0.394111	1.68181	0.00331126	0.230139	1	2410	tags=25%, list=11%, signal=28%
INGA_TP53_TARGETS	15	0.597412	1.67775	0.0179028	0.234043	1	3135	tags=47%, list=14%, signal=54%
TOOKER_GEMCITABINE_RESISTANCE_DN	108	0.377947	1.67631	0	0.232175	1	2892	tags=25%, list=13%, signal=29%
KARLSSON_TGFB1_TARGETS_UP	98	0.389512	1.6763	0	0.22771	1	5507	tags=45%, list=25%, signal=60%
OXFORD_RALA_OR_RALB_TARGETS_UP	41	0.462218	1.67581	0.00295858	0.224315	1	6954	tags=51%, list=32%, signal=75%
SABATES_COLORECTAL_ADENOMA_SIZE_UP	13	0.620292	1.67415	0.00997506	0.223603	1	1531	tags=23%, list=7%, signal=25%
CUI_GLUCOSE_DEPRIVATION	54	0.44054	1.66837	0.00280899	0.230084	1	2306	tags=20%, list=11%, signal=23%
TONKS_TARGETS_OF_RUNX1_RUNX1T1_FUSION_SUSTAINDED_IN_ERYTHROCYTE_UP	38	0.467434	1.66613	0.00514139	0.229843	1	2061	tags=26%, list=9%, signal=29%
HELLER_SILENCED_BY_METHYLATION_DN	85	0.395998	1.66271	0.00331126	0.232133	1	2720	tags=29%, list=12%, signal=33%
NAGASHIMA_EGF_SIGNALING_UP	51	0.432704	1.65492	0.00576369	0.244294	1	3717	tags=33%, list=17%, signal=40%
DANG_REGULATED_BY_MYC_UP	59	0.424453	1.64809	0.00294118	0.254432	1	4449	tags=42%, list=20%, signal=53%
CAIRO_HEPATOBLASTOMA_CLASSES_UP	488	0.311052	1.64618	0	0.254227	1	5077	tags=28%, list=23%, signal=36%
NAKAMURA_CANCER_MICROENVIRONMENT_DN	41	0.451939	1.64526	0.0153453	0.251622	1	1681	tags=22%, list=8%, signal=24%
PODAR_RESPONSE_TO_ADAPHOSTIN_UP	114	0.372267	1.64356	0	0.250885	1	2005	tags=17%, list=9%, signal=18%
GAUSSMANN_MLL_AF4_FUSION_TARGETS_C_DN	18	0.546573	1.63823	0.02331	0.257369	1	3570	tags=50%, list=16%, signal=60%
NADLER_HYPERGLYCEMIA_AT_OBESITY	53	0.419287	1.63814	0.0057971	0.253536	1	4175	tags=28%, list=19%, signal=35%
MARCINIAK_ER_STRESS_RESPONSE_VIA_CHOP	21	0.54015	1.63323	0.0195599	0.259441	1	3408	tags=33%, list=16%, signal=39%
SARTIPY_BLUNTED_BY_INSULIN_RESISTANCE_DN	16	0.568438	1.62918	0.00728155	0.263611	1	2423	tags=25%, list=11%, signal=28%
DE_YY1_TARGETS_UP	16	0.556344	1.62527	0.0394089	0.268301	1	1350	tags=31%, list=6%, signal=33%
VERNELL_RETINOBLASTOMA_PATHWAY_DN	15	0.576566	1.62404	0.0189573	0.266706	1	3433	tags=40%, list=16%, signal=47%
SARRIO_EPITHELIAL_MESENCHYMAL_TRANSITION_UP	140	0.355111	1.62232	0	0.266615	1	7224	tags=49%, list=33%, signal=72%
AMIT_EGF_RESPONSE_480_HELA	135	0.35355	1.61298	0.00675676	0.282962	1	3535	tags=26%, list=16%, signal=31%
MA_PITUITARY_FETAL_VS_ADULT_DN	15	0.571996	1.61196	0.0263789	0.281151	1	5920	tags=53%, list=27%, signal=73%
DANG_MYC_TARGETS_UP	116	0.364698	1.61161	0	0.277922	1	6599	tags=44%, list=30%, signal=63%
SCHLOSSER_MYC_TARGETS_REPRESSED_BY_SERUM	119	0.358377	1.61003	0.00377358	0.277099	1	6191	tags=41%, list=28%, signal=57%
VISALA_RESPONSE_TO_HEAT_SHOCK_AND_AGING_DN	10	0.64071	1.60904	0.0302326	0.27567	1	6712	tags=60%, list=31%, signal=86%
AMIT_EGF_RESPONSE_120_MCF10A	39	0.454173	1.6084	0.0144928	0.273381	1	3776	tags=38%, list=17%, signal=46%
LAU_APOPTOSIS_CDKN2A_UP	51	0.423659	1.60705	0	0.27261	1	6076	tags=41%, list=28%, signal=57%
HU_GENOTOXIC_DAMAGE_24HR	25	0.500775	1.60462	0.0183727	0.274221	1	2231	tags=28%, list=10%, signal=31%
MYLLYKANGAS_AMPLIFICATION_HOT_SPOT_25	9	0.652175	1.60397	0.040724	0.272232	1	1475	tags=44%, list=7%, signal=48%
MATZUK_SPERMATOGONIA	23	0.499111	1.60351	0.0169492	0.269452	1	3386	tags=39%, list=15%, signal=46%
MIKKELSEN_PLURIPOTENT_STATE_DN	8	0.693737	1.60251	0.0317073	0.268053	1	4960	tags=75%, list=23%, signal=97%
OXFORD_RALA_TARGETS_UP	7	0.721714	1.60185	0.0291262	0.266142	1	2968	tags=43%, list=14%, signal=50%
SCHLOSSER_MYC_TARGETS_AND_SERUM_RESPONSE_DN	40	0.453314	1.59744	0.0216049	0.272152	1	6461	tags=58%, list=30%, signal=81%
KRIEG_HYPOXIA_VIA_KDM3A	45	0.430461	1.59639	0.00286533	0.270815	1	4822	tags=47%, list=22%, signal=60%
DAZARD_UV_RESPONSE_CLUSTER_G5	7	0.705555	1.59577	0.0227273	0.26878	1	314	tags=14%, list=1%, signal=14%
NIKOLSKY_BREAST_CANCER_22Q13_AMPLICON	13	0.580623	1.58436	0.0341207	0.289658	1	3019	tags=38%, list=14%, signal=45%
DER_IFN_GAMMA_RESPONSE_DN	8	0.689782	1.58384	0.0322581	0.287346	1	3395	tags=38%, list=16%, signal=44%
CAIRO_HEPATOBLASTOMA_POOR_SURVIVAL	15	0.560771	1.57696	0.0307329	0.299397	1	4217	tags=47%, list=19%, signal=58%
MUELLER_PLURINET	248	0.319804	1.57441	0	0.301366	1	7269	tags=46%, list=33%, signal=69%
FU_INTERACT_WITH_ALKBH8	12	0.598455	1.57321	0.0483871	0.300253	1	4767	tags=58%, list=22%, signal=75%
SESTO_RESPONSE_TO_UV_C1	60	0.406764	1.57097	0.00628931	0.301345	1	6614	tags=48%, list=30%, signal=69%
WEBER_METHYLATED_LCP_IN_SPERM_UP	13	0.59806	1.56735	0.04	0.30597	1	800	tags=31%, list=4%, signal=32%
SMID_BREAST_CANCER_RELAPSE_IN_LUNG_UP	17	0.535279	1.56546	0.0464548	0.306364	1	1578	tags=35%, list=7%, signal=38%
MATZUK_MATERNAL_EFFECT	7	0.708561	1.56509	0.0449438	0.303744	1	4621	tags=71%, list=21%, signal=91%
TIMOFEEVA_GROWTH_STRESS_VIA_STAT1_DN	14	0.565243	1.5649	0.0428571	0.300812	1	4960	tags=43%, list=23%, signal=55%
YAO_TEMPORAL_RESPONSE_TO_PROGESTERONE_CLUSTER_8	39	0.442027	1.56439	0.0151899	0.298768	1	2892	tags=31%, list=13%, signal=35%
AMIT_EGF_RESPONSE_60_MCF10A	33	0.462155	1.56396	0.0134048	0.296637	1	5807	tags=45%, list=27%, signal=62%
PROVENZANI_METASTASIS_DN	113	0.353365	1.56151	0.00327869	0.299145	1	5706	tags=37%, list=26%, signal=50%
HANN_RESISTANCE_TO_BCL2_INHIBITOR_DN	42	0.42611	1.55606	0.00571429	0.308309	1	3125	tags=31%, list=14%, signal=36%
NIKOLSKY_BREAST_CANCER_7P22_AMPLICON	20	0.510051	1.55373	0.0347395	0.31031	1	1077	tags=15%, list=5%, signal=16%
KANG_FLUOROURACIL_RESISTANCE_DN	15	0.539669	1.55235	0.0362319	0.310278	1	2946	tags=40%, list=13%, signal=46%
GROSS_HIF1A_TARGETS_DN	19	0.510986	1.55068	0.0282776	0.310554	1	1842	tags=37%, list=8%, signal=40%
SHIN_B_CELL_LYMPHOMA_CLUSTER_6	11	0.595727	1.54995	0.0357995	0.309077	1	1755	tags=36%, list=8%, signal=40%
MARTORIATI_MDM4_TARGETS_FETAL_LIVER_UP	165	0.326555	1.54774	0	0.310444	1	2782	tags=21%, list=13%, signal=24%
BASAKI_YBX1_TARGETS_UP	218	0.32202	1.5467	0.004329	0.309666	1	5284	tags=33%, list=24%, signal=44%
RUIZ_TNC_TARGETS_DN	116	0.352445	1.54633	0.00371747	0.307388	1	6228	tags=46%, list=28%, signal=64%
NAGASHIMA_NRG1_SIGNALING_UP	153	0.332578	1.54399	0	0.309828	1	5426	tags=39%, list=25%, signal=51%
GLINSKY_CANCER_DEATH_UP	6	0.72683	1.54161	0.0400891	0.312182	1	47	tags=17%, list=0%, signal=17%
TONKS_TARGETS_OF_RUNX1_RUNX1T1_FUSION_SUSTAINED_IN_MONOCYTE_UP	20	0.511503	1.54019	0.0397022	0.31242	1	2061	tags=30%, list=9%, signal=33%
LIANG_SILENCED_BY_METHYLATION_DN	7	0.693997	1.53945	0.0323326	0.311188	1	4840	tags=57%, list=22%, signal=73%
ONDER_CDH1_TARGETS_1_DN	124	0.345237	1.53295	0.00361011	0.32193	1	6228	tags=49%, list=28%, signal=68%
CROMER_TUMORIGENESIS_DN	39	0.420834	1.53235	0.0188172	0.320268	1	2811	tags=36%, list=13%, signal=41%
BASSO_B_LYMPHOCYTE_NETWORK	115	0.340529	1.5319	0.00350877	0.318547	1	5191	tags=37%, list=24%, signal=49%
AMIT_SERUM_RESPONSE_20_MCF10A	15	0.546355	1.52833	0.0502392	0.323098	1	3832	tags=40%, list=18%, signal=48%
CHEN_HOXA5_TARGETS_9HR_UP	154	0.330489	1.52829	0	0.32034	1	5707	tags=31%, list=26%, signal=42%
CHEOK_RESPONSE_TO_HD_MTX_UP	15	0.542238	1.52673	0.0451306	0.321058	1	2803	tags=47%, list=13%, signal=53%
MULLIGAN_NTF3_SIGNALING_VIA_INSR_AND_IGF1R_UP	19	0.511173	1.52581	0.0583756	0.320485	1	2865	tags=42%, list=13%, signal=48%
MEISSNER_ES_ICP_WITH_H3K4ME3_AND_H3K27ME3	12	0.574714	1.51788	0.0532407	0.335356	1	1283	tags=33%, list=6%, signal=35%
MATZUK_IMPLANTATION_AND_UTERINE	17	0.522132	1.517	0.0477327	0.334383	1	1758	tags=24%, list=8%, signal=26%
SUH_COEXPRESSED_WITH_ID1_AND_ID2_UP	16	0.526171	1.51256	0.0555556	0.341367	1	3250	tags=38%, list=15%, signal=44%
MATTIOLI_MGUS_VS_PCL	80	0.361304	1.51187	0.0161812	0.339939	1	4703	tags=31%, list=21%, signal=40%
RODRIGUES_THYROID_CARCINOMA_POORLY_DIFFERENTIATED_UP	479	0.287642	1.51142	0	0.338334	1	5989	tags=36%, list=27%, signal=48%
XU_RESPONSE_TO_TRETINOIN_AND_NSC682994_DN	12	0.574214	1.51061	0.0566038	0.337334	1	5930	tags=58%, list=27%, signal=80%
RASHI_NFKB1_TARGETS	18	0.511051	1.50762	0.052381	0.341428	1	6153	tags=61%, list=28%, signal=85%
NOJIMA_SFRP2_TARGETS_UP	25	0.470311	1.49939	0.044335	0.357483	1	2454	tags=24%, list=11%, signal=27%
STANHILL_HRAS_TRANSFROMATION_UP	8	0.646266	1.49791	0.0806846	0.358046	1	5990	tags=63%, list=27%, signal=86%
XU_HGF_TARGETS_INDUCED_BY_AKT1_48HR_UP	12	0.566843	1.49344	0.0817308	0.365687	1	3855	tags=58%, list=18%, signal=71%
LEONARD_HYPOXIA	37	0.414432	1.49118	0.0277778	0.36799	1	3433	tags=35%, list=16%, signal=42%
ISHIDA_TARGETS_OF_SYT_SSX_FUSIONS	6	0.703373	1.49026	0.0640732	0.367184	1	1876	tags=50%, list=9%, signal=55%
ONDER_CDH1_TARGETS_2_DN	358	0.291955	1.48829	0	0.368736	1	3968	tags=30%, list=18%, signal=36%
BURTON_ADIPOGENESIS_PEAK_AT_2HR	47	0.401553	1.48684	0.0189702	0.369031	1	3433	tags=28%, list=16%, signal=33%
ZHANG_TLX_TARGETS_UP	71	0.36537	1.48634	0.0214724	0.367237	1	6420	tags=44%, list=29%, signal=62%
CLASPER_LYMPHATIC_VESSELS_DURING_METASTASIS_UP	18	0.503665	1.48315	0.0410628	0.372159	1	5112	tags=56%, list=23%, signal=72%
SMIRNOV_RESPONSE_TO_IR_2HR_UP	41	0.404352	1.48036	0.0380435	0.375686	1	3496	tags=29%, list=16%, signal=35%
GHANDHI_DIRECT_IRRADIATION_UP	78	0.359625	1.47682	0.0162866	0.381275	1	3213	tags=31%, list=15%, signal=36%
SMID_BREAST_CANCER_NORMAL_LIKE_DN	5	0.742218	1.47593	0.0674157	0.380632	1	3342	tags=80%, list=15%, signal=94%
GENTILE_UV_RESPONSE_CLUSTER_D9	18	0.500402	1.47361	0.0523691	0.383406	1	4546	tags=44%, list=21%, signal=56%
ZHOU_CELL_CYCLE_GENES_IN_IR_RESPONSE_6HR	67	0.363655	1.47276	0.0203488	0.382865	1	7101	tags=45%, list=32%, signal=66%
SEMENZA_HIF1_TARGETS	29	0.430708	1.47246	0.0378788	0.380742	1	3433	tags=45%, list=16%, signal=53%
SCHLOSSER_MYC_TARGETS_AND_SERUM_RESPONSE_UP	41	0.4039	1.47213	0.0295699	0.378757	1	5306	tags=44%, list=24%, signal=58%
WARTERS_IR_RESPONSE_5GY	33	0.424452	1.46941	0.048913	0.38235	1	3135	tags=36%, list=14%, signal=42%
HUMMERICH_BENIGN_SKIN_TUMOR_UP	13	0.556456	1.46778	0.0605327	0.383513	1	352	tags=23%, list=2%, signal=23%
PUIFFE_INVASION_INHIBITED_BY_ASCITES_UP	64	0.361403	1.46757	0.0302115	0.381329	1	4867	tags=39%, list=22%, signal=50%
JOHNSTONE_PARVB_TARGETS_1_UP	6	0.677996	1.46552	0.0960187	0.383364	1	5071	tags=67%, list=23%, signal=87%
WANG_TARGETS_OF_MLL_CBP_FUSION_DN	39	0.40759	1.46323	0.0343008	0.386116	1	6490	tags=59%, list=30%, signal=84%
HEDENFALK_BREAST_CANCER_HEREDITARY_VS_SPORADIC	41	0.397631	1.46319	0.0335196	0.38352	1	5899	tags=44%, list=27%, signal=60%
BOYAULT_LIVER_CANCER_SUBCLASS_G3_UP	143	0.318599	1.46302	0.00384615	0.381316	1	6965	tags=45%, list=32%, signal=66%
TARTE_PLASMA_CELL_VS_PLASMABLAST_DN	260	0.296457	1.46057	0.00471698	0.384471	1	6327	tags=37%, list=29%, signal=52%
LEE_METASTASIS_AND_RNA_PROCESSING_UP	15	0.518427	1.46043	0.0611765	0.382149	1	6562	tags=67%, list=30%, signal=95%
BILD_MYC_ONCOGENIC_SIGNATURE	145	0.321117	1.46022	0.011583	0.380011	1	4123	tags=34%, list=19%, signal=42%
JI_CARCINOGENESIS_BY_KRAS_AND_STK11_UP	8	0.621071	1.45808	0.0915842	0.382621	1	5927	tags=88%, list=27%, signal=120%
WONG_EMBRYONIC_STEM_CELL_CORE	291	0.292913	1.45803	0	0.380166	1	6729	tags=36%, list=31%, signal=51%
CAFFAREL_RESPONSE_TO_THC_24HR_3_UP	6	0.692886	1.45651	0.0886364	0.381406	1	493	tags=17%, list=2%, signal=17%
LIN_SILENCED_BY_TUMOR_MICROENVIRONMENT	75	0.356572	1.45399	0.0160256	0.384794	1	3913	tags=31%, list=18%, signal=37%
CASTELLANO_NRAS_TARGETS_DN	14	0.520851	1.45298	0.0752427	0.38453	1	2985	tags=50%, list=14%, signal=58%
CHASSOT_SKIN_WOUND	10	0.584968	1.4525	0.0898058	0.383331	1	3717	tags=40%, list=17%, signal=48%
TSENG_ADIPOGENIC_POTENTIAL_UP	29	0.431904	1.44726	0.0659898	0.392965	1	1215	tags=14%, list=6%, signal=15%
PURBEY_TARGETS_OF_CTBP1_AND_SATB1_UP	60	0.372384	1.44666	0.0236686	0.391981	1	3226	tags=25%, list=15%, signal=29%
PEDERSEN_METASTASIS_BY_ERBB2_ISOFORM_1	38	0.402756	1.44658	0.0424403	0.38978	1	3717	tags=37%, list=17%, signal=44%
DACOSTA_LOW_DOSE_UV_RESPONSE_VIA_ERCC3_XPCS_DN	7	0.627914	1.44318	0.0655738	0.395195	1	3433	tags=43%, list=16%, signal=51%
FUNG_IL2_SIGNALING_1	8	0.600328	1.44238	0.097852	0.394675	1	764	tags=25%, list=3%, signal=26%
BARRIER_CANCER_RELAPSE_TUMOR_SAMPLE_DN	6	0.660833	1.44018	0.0781991	0.397593	1	4637	tags=50%, list=21%, signal=63%
BYSTRYKH_SCP2_QTL	5	0.711992	1.43488	0.109914	0.408002	1	1065	tags=20%, list=5%, signal=21%
NGUYEN_NOTCH1_TARGETS_DN	77	0.342861	1.43123	0.01875	0.414428	1	3479	tags=27%, list=16%, signal=32%
SUZUKI_CTCFL_TARGETS_UP	10	0.582264	1.43117	0.0935961	0.412032	1	4423	tags=50%, list=20%, signal=63%
SCHAVOLT_TARGETS_OF_TP53_AND_TP63	13	0.539291	1.43066	0.0837321	0.410792	1	3135	tags=46%, list=14%, signal=54%
LEE_CALORIE_RESTRICTION_NEOCORTEX_DN	83	0.345647	1.42912	0.0150602	0.411957	1	3046	tags=23%, list=14%, signal=26%
DAVICIONI_RHABDOMYOSARCOMA_PAX_FOXO1_FUSION_DN	13	0.538422	1.42747	0.0772947	0.413519	1	1046	tags=23%, list=5%, signal=24%
KERLEY_RESPONSE_TO_CISPLATIN_UP	37	0.399757	1.42737	0.0502959	0.411212	1	4956	tags=49%, list=23%, signal=63%
DUTERTRE_ESTRADIOL_RESPONSE_24HR_UP	253	0.293765	1.42678	0	0.410287	1	6262	tags=39%, list=29%, signal=54%
GINESTIER_BREAST_CANCER_ZNF217_AMPLIFIED_DN	222	0.291156	1.42628	0.0046729	0.409073	1	5205	tags=35%, list=24%, signal=45%
SMITH_TERT_TARGETS_UP	129	0.319053	1.42396	0.00706714	0.412415	1	4568	tags=30%, list=21%, signal=38%
HUANG_GATA2_TARGETS_DN	64	0.359142	1.42373	0.0229226	0.410563	1	2909	tags=23%, list=13%, signal=27%
PIONTEK_PKD1_TARGETS_DN	11	0.535123	1.42031	0.0792839	0.416318	1	5472	tags=45%, list=25%, signal=61%
MARZEC_IL2_SIGNALING_UP	97	0.327094	1.41767	0.0201342	0.420214	1	5072	tags=36%, list=23%, signal=47%
TESAR_ALK_TARGETS_EPISC_3D_UP	7	0.631106	1.41708	0.0981735	0.419412	1	1704	tags=57%, list=8%, signal=62%
RAHMAN_TP53_TARGETS_PHOSPHORYLATED	17	0.492053	1.41464	0.0876289	0.423098	1	7450	tags=59%, list=34%, signal=89%
KRIGE_RESPONSE_TO_TOSEDOSTAT_24HR_DN	709	0.261833	1.41081	0	0.430246	1	5402	tags=33%, list=25%, signal=43%
PETRETTO_BLOOD_PRESSURE_UP	12	0.537006	1.41072	0.0769231	0.428055	1	3789	tags=50%, list=17%, signal=60%
NIELSEN_SCHWANNOMA_UP	14	0.517847	1.40612	0.101617	0.436955	1	3971	tags=43%, list=18%, signal=52%
SMID_BREAST_CANCER_BASAL_UP	503	0.270111	1.40329	0	0.441696	1	3781	tags=25%, list=17%, signal=30%
KYNG_DNA_DAMAGE_BY_4NQO_OR_GAMMA_RADIATION	13	0.508789	1.40307	0.0911271	0.439841	1	1993	tags=31%, list=9%, signal=34%
OUYANG_PROSTATE_CANCER_PROGRESSION_DN	19	0.458365	1.39899	0.0721393	0.447529	1	2972	tags=21%, list=14%, signal=24%
LI_CYTIDINE_ANALOGS_CYCTOTOXICITY	13	0.524358	1.39815	0.0794872	0.446972	1	817	tags=23%, list=4%, signal=24%
RICKMAN_TUMOR_DIFFERENTIATED_WELL_VS_MODERATELY_DN	82	0.338235	1.39425	0.0227273	0.454601	1	3457	tags=27%, list=16%, signal=32%
HOFMANN_MYELODYSPLASTIC_SYNDROM_LOW_RISK_DN	25	0.433764	1.39368	0.0865385	0.45378	1	5224	tags=48%, list=24%, signal=63%
SCHMIDT_POR_TARGETS_IN_LIMB_BUD_UP	24	0.43459	1.39109	0.0859375	0.458218	1	2189	tags=29%, list=10%, signal=32%
MAHADEVAN_RESPONSE_TO_MP470_DN	16	0.487831	1.38975	0.105943	0.459431	1	3702	tags=44%, list=17%, signal=53%
ZUCCHI_METASTASIS_DN	35	0.400651	1.38699	0.0706806	0.464346	1	6754	tags=46%, list=31%, signal=66%
SMID_BREAST_CANCER_RELAPSE_IN_BONE_DN	239	0.286773	1.3866	0.00507614	0.463	1	3528	tags=26%, list=16%, signal=30%
PLASARI_TGFB1_TARGETS_1HR_UP	31	0.404947	1.38607	0.0642458	0.461818	1	4634	tags=52%, list=21%, signal=65%
WEBER_METHYLATED_LCP_IN_FIBROBLAST_DN	8	0.59939	1.38598	0.123487	0.459594	1	1829	tags=38%, list=8%, signal=41%
WANG_BARRETTS_ESOPHAGUS_DN	23	0.440922	1.38578	0.078125	0.457635	1	1758	tags=26%, list=8%, signal=28%
JIANG_TIP30_TARGETS_DN	24	0.441845	1.38565	0.0720222	0.455579	1	3131	tags=33%, list=14%, signal=39%
WEI_MYCN_TARGETS_WITH_E_BOX	587	0.257772	1.38377	0	0.457904	1	6461	tags=39%, list=30%, signal=54%
PENG_LEUCINE_DEPRIVATION_DN	157	0.300694	1.38358	0.00381679	0.456037	1	6972	tags=49%, list=32%, signal=71%
HESS_TARGETS_OF_HOXA9_AND_MEIS1_UP	56	0.35753	1.38314	0.0532544	0.454715	1	5961	tags=48%, list=27%, signal=66%
WARTERS_RESPONSE_TO_IR_SKIN	53	0.352053	1.38097	0.0441177	0.458077	1	2974	tags=26%, list=14%, signal=30%
KAUFFMANN_MELANOMA_RELAPSE_UP	54	0.361496	1.38078	0.0429799	0.456233	1	7864	tags=56%, list=36%, signal=86%
SIMBULAN_UV_RESPONSE_NORMAL_DN	25	0.426155	1.38051	0.0963542	0.454586	1	4836	tags=36%, list=22%, signal=46%
VECCHI_GASTRIC_CANCER_EARLY_UP	315	0.276309	1.37962	0	0.454678	1	5961	tags=37%, list=27%, signal=50%
XU_HGF_SIGNALING_NOT_VIA_AKT1_6HR	24	0.426191	1.37953	0.0716049	0.452658	1	3544	tags=29%, list=16%, signal=35%
STREICHER_LSM1_TARGETS_DN	16	0.478467	1.37803	0.0946602	0.45417	1	1728	tags=31%, list=8%, signal=34%
ZHAN_MULTIPLE_MYELOMA_CD1_VS_CD2_UP	55	0.366218	1.37656	0.0435967	0.455523	1	2239	tags=22%, list=10%, signal=24%
WANG_RESPONSE_TO_PACLITAXEL_VIA_MAPK8_UP	10	0.541525	1.375	0.11954	0.457394	1	3358	tags=50%, list=15%, signal=59%
KOMMAGANI_TP63_GAMMA_TARGETS	8	0.587101	1.37344	0.131336	0.459154	1	2267	tags=25%, list=10%, signal=28%
DELPUECH_FOXO3_TARGETS_DN	36	0.388014	1.37243	0.0769231	0.459577	1	3746	tags=28%, list=17%, signal=33%
SESTO_RESPONSE_TO_UV_C7	57	0.356	1.37079	0.0482574	0.461435	1	2814	tags=26%, list=13%, signal=30%
LIANG_HEMATOPOIESIS_STEM_CELL_NUMBER_LARGE_VS_TINY_DN	36	0.384974	1.3705	0.0824176	0.459991	1	2668	tags=25%, list=12%, signal=28%
BERGER_MBD2_TARGETS	5	0.674633	1.36944	0.152273	0.460646	1	2904	tags=60%, list=13%, signal=69%
CASORELLI_APL_SECONDARY_VS_DE_NOVO_DN	8	0.582638	1.36926	0.129717	0.458974	1	8947	tags=88%, list=41%, signal=148%
CHEN_LVAD_SUPPORT_OF_FAILING_HEART_UP	85	0.321216	1.36457	0.0483871	0.469087	1	3477	tags=24%, list=16%, signal=28%
AMIT_EGF_RESPONSE_20_HELA	10	0.551303	1.36287	0.14455	0.471272	1	4822	tags=40%, list=22%, signal=51%
TCGA_GLIOBLASTOMA_COPY_NUMBER_UP	52	0.369672	1.36255	0.0638298	0.469943	1	5217	tags=35%, list=24%, signal=45%
FERRARI_RESPONSE_TO_FENRETINIDE_UP	17	0.466444	1.36196	0.0965347	0.469301	1	2570	tags=41%, list=12%, signal=47%
ZHAN_MULTIPLE_MYELOMA_SUBGROUPS	28	0.404457	1.35951	0.0837696	0.473935	1	7581	tags=54%, list=35%, signal=82%
PHESSE_TARGETS_OF_APC_AND_MBD2_DN	10	0.557002	1.35937	0.114537	0.47204	1	1719	tags=30%, list=8%, signal=33%
STEIN_ESRRA_TARGETS_RESPONSIVE_TO_ESTROGEN_UP	22	0.433214	1.3588	0.0932643	0.471348	1	6664	tags=64%, list=30%, signal=91%
LANDEMAINE_LUNG_METASTASIS	15	0.470836	1.35746	0.117241	0.472463	1	1071	tags=20%, list=5%, signal=21%
MAINA_HYPOXIA_VHL_TARGETS_UP	5	0.65684	1.35612	0.16777	0.473734	1	5107	tags=80%, list=23%, signal=104%
RODRIGUES_THYROID_CARCINOMA_ANAPLASTIC_UP	537	0.254848	1.35511	0	0.474234	1	5317	tags=28%, list=24%, signal=37%
FUJIWARA_PARK2_HEPATOCYTE_PROLIFERATION_UP	10	0.532927	1.35455	0.129754	0.473568	1	2597	tags=60%, list=12%, signal=68%
KANNAN_TP53_TARGETS_UP	48	0.353864	1.35311	0.0690608	0.475055	1	3364	tags=33%, list=15%, signal=39%
RODRIGUES_THYROID_CARCINOMA_UP	11	0.539564	1.3529	0.15311	0.473522	1	5573	tags=55%, list=25%, signal=73%
CHEOK_RESPONSE_TO_MERCAPTOPURINE_AND_LD_MTX_UP	8	0.568483	1.35145	0.1373	0.475005	1	6347	tags=50%, list=29%, signal=70%
SHEDDEN_LUNG_CANCER_POOR_SURVIVAL_A6	359	0.262474	1.34951	0.00568182	0.478111	1	5440	tags=31%, list=25%, signal=40%
DUTERTRE_ESTRADIOL_RESPONSE_6HR_UP	187	0.286778	1.34926	0.00469484	0.476594	1	6277	tags=42%, list=29%, signal=59%
GENTILE_UV_LOW_DOSE_UP	24	0.415925	1.34838	0.104218	0.476646	1	3678	tags=33%, list=17%, signal=40%
WIERENGA_PML_INTERACTOME	32	0.401214	1.348	0.12	0.475547	1	5930	tags=44%, list=27%, signal=60%
DAZARD_UV_RESPONSE_CLUSTER_G2	22	0.42425	1.34482	0.0913838	0.481913	1	5224	tags=50%, list=24%, signal=66%
CAFFAREL_RESPONSE_TO_THC_24HR_5_DN	43	0.370659	1.3437	0.0826211	0.482662	1	2315	tags=21%, list=11%, signal=23%
LANDIS_BREAST_CANCER_PROGRESSION_UP	39	0.371305	1.34134	0.077135	0.486759	1	6920	tags=49%, list=32%, signal=71%
MARIADASON_RESPONSE_TO_CURCUMIN_SULINDAC_5	22	0.430893	1.34042	0.102088	0.487048	1	3734	tags=45%, list=17%, signal=55%
COLLIS_PRKDC_REGULATORS	15	0.468187	1.33908	0.125628	0.488224	1	7067	tags=60%, list=32%, signal=89%
YAO_TEMPORAL_RESPONSE_TO_PROGESTERONE_CLUSTER_11	82	0.324233	1.33488	0.0492754	0.497565	1	2865	tags=29%, list=13%, signal=34%
NIKOLSKY_BREAST_CANCER_8Q23_Q24_AMPLICON	110	0.302754	1.33469	0.0366667	0.495993	1	4040	tags=29%, list=18%, signal=35%
AMIT_SERUM_RESPONSE_120_MCF10A	54	0.343046	1.33246	0.0887574	0.49955	1	4057	tags=30%, list=19%, signal=36%
PODAR_RESPONSE_TO_ADAPHOSTIN_DN	15	0.472735	1.33207	0.130435	0.49838	1	4081	tags=40%, list=19%, signal=49%
LUI_THYROID_CANCER_CLUSTER_4	8	0.575102	1.33129	0.146396	0.498388	1	3510	tags=38%, list=16%, signal=45%
STEIN_ESRRA_TARGETS_DN	74	0.322592	1.33073	0.0570571	0.497822	1	4512	tags=28%, list=21%, signal=36%
SHETH_LIVER_CANCER_VS_TXNIP_LOSS_PAM5	75	0.315023	1.33057	0.0385757	0.496077	1	3656	tags=35%, list=17%, signal=41%
TOYOTA_TARGETS_OF_MIR34B_AND_MIR34C	296	0.266137	1.32955	0.00568182	0.496888	1	6547	tags=41%, list=30%, signal=57%
PUJANA_CHEK2_PCC_NETWORK	618	0.248791	1.32934	0	0.495349	1	7151	tags=40%, list=33%, signal=57%
CHESLER_BRAIN_QTL_TRANS	6	0.616668	1.32722	0.183486	0.498859	1	348	tags=17%, list=2%, signal=17%
RASHI_RESPONSE_TO_IONIZING_RADIATION_2	109	0.29857	1.32581	0.0374532	0.500454	1	5767	tags=35%, list=26%, signal=47%
STAMBOLSKY_TARGETS_OF_MUTATED_TP53_UP	39	0.372287	1.3244	0.0817439	0.502161	1	1582	tags=18%, list=7%, signal=19%
HEDENFALK_BREAST_CANCER_BRCA1_VS_BRCA2	135	0.294951	1.32424	0.0354331	0.500504	1	3702	tags=24%, list=17%, signal=28%
RAMJAUN_APOPTOSIS_BY_TGFB1_VIA_SMAD4_UP	7	0.587992	1.32091	0.195704	0.507465	1	29	tags=14%, list=0%, signal=14%
SATO_SILENCED_BY_DEACETYLATION_IN_PANCREATIC_CANCER	34	0.369625	1.31679	0.0779944	0.516489	1	2500	tags=21%, list=11%, signal=23%
ZHAN_VARIABLE_EARLY_DIFFERENTIATION_GENES_DN	27	0.401893	1.31463	0.111688	0.520681	1	6600	tags=48%, list=30%, signal=69%
CEBALLOS_TARGETS_OF_TP53_AND_MYC_UP	18	0.437573	1.31433	0.135338	0.519376	1	5045	tags=44%, list=23%, signal=58%
NADERI_BREAST_CANCER_PROGNOSIS_UP	35	0.376972	1.31405	0.097561	0.518119	1	7258	tags=49%, list=33%, signal=73%
SCHAEFFER_PROSTATE_DEVELOPMENT_AND_CANCER_BOX1_DN	8	0.56993	1.31224	0.161572	0.521059	1	6215	tags=50%, list=28%, signal=70%
YAO_HOXA10_TARGETS_VIA_PROGESTERONE_DN	15	0.464475	1.31104	0.13382	0.522227	1	2061	tags=33%, list=9%, signal=37%
GROSS_HYPOXIA_VIA_ELK3_DN	134	0.287829	1.30422	0.011236	0.538368	1	3746	tags=25%, list=17%, signal=30%
TRAYNOR_RETT_SYNDROM_DN	14	0.469935	1.30135	0.164733	0.544345	1	7043	tags=57%, list=32%, signal=84%
KOBAYASHI_EGFR_SIGNALING_24HR_DN	203	0.267663	1.30096	0.0210084	0.543153	1	6339	tags=41%, list=29%, signal=57%
AIYAR_COBRA1_TARGETS_DN	23	0.411552	1.29992	0.146597	0.543973	1	5107	tags=35%, list=23%, signal=45%
RIZKI_TUMOR_INVASIVENESS_2D_UP	59	0.328054	1.29947	0.0991254	0.543035	1	4414	tags=36%, list=20%, signal=44%
BHAT_ESR1_TARGETS_NOT_VIA_AKT1_UP	163	0.278481	1.29916	0.00823045	0.541794	1	3595	tags=26%, list=16%, signal=31%
GERY_CEBP_TARGETS	107	0.296829	1.29908	0.0353357	0.539989	1	3702	tags=30%, list=17%, signal=36%
RICKMAN_HEAD_AND_NECK_CANCER_E	55	0.338291	1.29833	0.0787172	0.539928	1	2811	tags=27%, list=13%, signal=31%
VISALA_RESPONSE_TO_HEAT_SHOCK_AND_AGING_UP	11	0.499945	1.29765	0.147392	0.539792	1	5809	tags=55%, list=27%, signal=74%
ROESSLER_LIVER_CANCER_METASTASIS_DN	37	0.367051	1.29716	0.0992167	0.538942	1	2207	tags=19%, list=10%, signal=21%
WEBER_METHYLATED_ICP_IN_SPERM_UP	5	0.646875	1.29598	0.186047	0.539996	1	6829	tags=80%, list=31%, signal=116%
LIU_COMMON_CANCER_GENES	47	0.344412	1.29373	0.0817439	0.544072	1	5700	tags=36%, list=26%, signal=49%
LUDWICZEK_TREATING_IRON_OVERLOAD	5	0.652495	1.29359	0.202062	0.54244	1	1847	tags=60%, list=8%, signal=66%
NAGY_TFTC_COMPONENTS_HUMAN	16	0.438683	1.29356	0.143204	0.540469	1	3924	tags=31%, list=18%, signal=38%
BURTON_ADIPOGENESIS_2	65	0.321196	1.29235	0.0872274	0.541995	1	3496	tags=29%, list=16%, signal=35%
VERHAAK_GLIOBLASTOMA_MESENCHYMAL	174	0.271638	1.29212	0.0347826	0.540632	1	3765	tags=23%, list=17%, signal=28%
SANSOM_APC_TARGETS_REQUIRE_MYC	154	0.281488	1.29158	0.0311419	0.540088	1	6212	tags=44%, list=28%, signal=61%
MELLMAN_TUT1_TARGETS_UP	12	0.494287	1.29096	0.158621	0.539777	1	4016	tags=33%, list=18%, signal=41%
CAFFAREL_RESPONSE_TO_THC_UP	24	0.401315	1.2896	0.130208	0.541222	1	3357	tags=29%, list=15%, signal=34%
KYNG_RESPONSE_TO_H2O2_VIA_ERCC6_DN	39	0.362384	1.28899	0.116711	0.540885	1	4876	tags=31%, list=22%, signal=40%
MIKKELSEN_NPC_HCP_WITH_H3K4ME3_AND_H3K27ME3	176	0.275122	1.28624	0.0411985	0.546801	1	2374	tags=19%, list=11%, signal=21%
FARDIN_HYPOXIA_11	24	0.404728	1.28452	0.153646	0.549721	1	2211	tags=25%, list=10%, signal=28%
WU_HBX_TARGETS_2_UP	20	0.420845	1.28442	0.154667	0.547968	1	5820	tags=45%, list=27%, signal=61%
MIKKELSEN_ES_ICP_WITH_H3K27ME3	34	0.373458	1.28392	0.163683	0.547321	1	4163	tags=38%, list=19%, signal=47%
MARTORIATI_MDM4_TARGETS_NEUROEPITHELIUM_UP	135	0.282771	1.28229	0.0291971	0.549796	1	3054	tags=22%, list=14%, signal=26%
WINNEPENNINCKX_MELANOMA_METASTASIS_UP	119	0.289153	1.2822	0.0592105	0.548089	1	5929	tags=36%, list=27%, signal=49%
SASAI_TARGETS_OF_CXCR6_AND_PTCH1_UP	10	0.506401	1.28171	0.188636	0.547412	1	4453	tags=50%, list=20%, signal=63%
GENTILE_RESPONSE_CLUSTER_D3	53	0.335925	1.27787	0.0868347	0.555992	1	5363	tags=32%, list=24%, signal=42%
INAMURA_LUNG_CANCER_SCC_UP	11	0.495827	1.27709	0.172897	0.556383	1	4792	tags=45%, list=22%, signal=58%
HANSON_HRAS_SIGNALING_VIA_NFKB	19	0.423448	1.27468	0.159091	0.561476	1	4166	tags=47%, list=19%, signal=58%
MEISSNER_NPC_HCP_WITH_H3K4ME3_AND_H3K27ME3	113	0.289913	1.27329	0.0578231	0.563382	1	2374	tags=20%, list=11%, signal=23%
PHONG_TNF_TARGETS_UP	58	0.328406	1.27317	0.092219	0.561717	1	6675	tags=48%, list=30%, signal=69%
HASLINGER_B_CLL_WITH_6Q21_DELETION	10	0.518874	1.27299	0.193396	0.560188	1	5267	tags=50%, list=24%, signal=66%
WU_HBX_TARGETS_1_DN	21	0.410587	1.27255	0.149871	0.559478	1	5301	tags=43%, list=24%, signal=56%
BHAT_ESR1_TARGETS_VIA_AKT1_UP	205	0.269094	1.27228	0.0396476	0.558369	1	4470	tags=31%, list=20%, signal=39%
SILIGAN_TARGETS_OF_EWS_FLI1_FUSION_DN	15	0.447685	1.27095	0.166667	0.560137	1	2065	tags=27%, list=9%, signal=29%
GILMORE_CORE_NFKB_PATHWAY	14	0.458262	1.26955	0.161836	0.562183	1	6153	tags=57%, list=28%, signal=79%
ZHAN_MULTIPLE_MYELOMA_CD1_UP	37	0.35907	1.26754	0.117333	0.565938	1	1681	tags=19%, list=8%, signal=20%
GAJATE_RESPONSE_TO_TRABECTEDIN_DN	17	0.433434	1.267	0.169576	0.565463	1	6257	tags=59%, list=29%, signal=82%
FORTSCHEGGER_PHF8_TARGETS_UP	195	0.262212	1.26514	0.0352423	0.568813	1	3324	tags=19%, list=15%, signal=23%
GROSS_HYPOXIA_VIA_HIF1A_DN	91	0.300165	1.2648	0.0584615	0.567874	1	3746	tags=24%, list=17%, signal=29%
AMIT_EGF_RESPONSE_240_HELA	53	0.333116	1.26141	0.115607	0.575639	1	3871	tags=26%, list=18%, signal=32%
QI_HYPOXIA_TARGETS_OF_HIF1A_AND_FOXA2	31	0.363126	1.26025	0.127119	0.57695	1	4065	tags=32%, list=19%, signal=40%
INAMURA_LUNG_CANCER_SCC_SUBTYPES_UP	10	0.501313	1.25891	0.208	0.578929	1	2981	tags=30%, list=14%, signal=35%
NIKOLSKY_BREAST_CANCER_12Q24_AMPLICON	13	0.473125	1.25827	0.209424	0.578772	1	3917	tags=38%, list=18%, signal=47%
MENSSEN_MYC_TARGETS	44	0.338792	1.25661	0.105422	0.581556	1	4448	tags=39%, list=20%, signal=48%
STONER_ESOPHAGEAL_CARCINOGENESIS_UP	27	0.383402	1.25483	0.14433	0.5845	1	3703	tags=19%, list=17%, signal=22%
CAFFAREL_RESPONSE_TO_THC_DN	20	0.417929	1.25443	0.160622	0.5837	1	6680	tags=50%, list=31%, signal=72%
SMID_BREAST_CANCER_LUMINAL_A_DN	13	0.461874	1.25193	0.185644	0.588932	1	3694	tags=46%, list=17%, signal=55%
TARTE_PLASMA_CELL_VS_B_LYMPHOCYTE_DN	31	0.375122	1.25051	0.134367	0.591124	1	4678	tags=39%, list=21%, signal=49%
CAIRO_PML_TARGETS_BOUND_BY_MYC_UP	21	0.404925	1.25045	0.179487	0.5893	1	6006	tags=38%, list=27%, signal=52%
ENGELMANN_CANCER_PROGENITORS_UP	43	0.333391	1.24673	0.138028	0.598295	1	3677	tags=35%, list=17%, signal=42%
AIYAR_COBRA1_TARGETS_UP	33	0.35972	1.24619	0.135501	0.597997	1	1293	tags=15%, list=6%, signal=16%
CAFFAREL_RESPONSE_TO_THC_24HR_5_UP	28	0.37703	1.24598	0.164491	0.596634	1	1376	tags=11%, list=6%, signal=11%
LINSLEY_MIR16_TARGETS	166	0.265792	1.24572	0.0551181	0.595542	1	5852	tags=33%, list=27%, signal=44%
LEIN_CEREBELLUM_MARKERS	67	0.310735	1.24528	0.123494	0.594859	1	2510	tags=21%, list=11%, signal=24%
CAFFAREL_RESPONSE_TO_THC_8HR_3_DN	9	0.514367	1.2447	0.193853	0.594573	1	5356	tags=67%, list=24%, signal=88%
KIM_HYPOXIA	22	0.395293	1.24453	0.16624	0.593161	1	3433	tags=32%, list=16%, signal=38%
MEISSNER_NPC_HCP_WITH_H3_UNMETHYLATED	389	0.238839	1.24375	0.00591716	0.593629	1	1945	tags=17%, list=9%, signal=19%
BROWN_MYELOID_CELL_DEVELOPMENT_DN	102	0.283965	1.2388	0.101911	0.606109	1	3734	tags=26%, list=17%, signal=32%
BERENJENO_TRANSFORMED_BY_RHOA_FOREVER_DN	28	0.371975	1.23836	0.161804	0.605447	1	2760	tags=29%, list=13%, signal=33%
WAGNER_APO2_SENSITIVITY	21	0.402696	1.23813	0.177057	0.604194	1	989	tags=19%, list=5%, signal=20%
MIKKELSEN_MEF_HCP_WITH_H3_UNMETHYLATED	165	0.264076	1.23668	0.064257	0.606555	1	2001	tags=18%, list=9%, signal=20%
TORCHIA_TARGETS_OF_EWSR1_FLI1_FUSION_TOP20_UP	17	0.421383	1.23632	0.161692	0.605722	1	1021	tags=24%, list=5%, signal=25%
WATANABE_COLON_CANCER_MSI_VS_MSS_DN	58	0.315586	1.23615	0.148256	0.604334	1	3468	tags=26%, list=16%, signal=31%
HASLINGER_B_CLL_WITH_CHROMOSOME_12_TRISOMY	20	0.405802	1.2358	0.18617	0.603492	1	3141	tags=25%, list=14%, signal=29%
DAZARD_UV_RESPONSE_CLUSTER_G28	15	0.445461	1.23541	0.19598	0.602782	1	3535	tags=40%, list=16%, signal=48%
HOFMANN_MYELODYSPLASTIC_SYNDROM_RISK_UP	17	0.423714	1.23476	0.179803	0.602727	1	1536	tags=24%, list=7%, signal=25%
KALMA_E2F1_TARGETS	11	0.488528	1.23311	0.2275	0.605844	1	6547	tags=64%, list=30%, signal=91%
GERHOLD_ADIPOGENESIS_DN	56	0.314271	1.2326	0.11831	0.605375	1	4266	tags=29%, list=19%, signal=35%
KIM_WT1_TARGETS_8HR_UP	143	0.269529	1.23094	0.0807692	0.608294	1	3496	tags=20%, list=16%, signal=24%
WAGSCHAL_EHMT2_TARGETS_UP	11	0.480456	1.23049	0.218137	0.607718	1	2267	tags=36%, list=10%, signal=41%
RASHI_RESPONSE_TO_IONIZING_RADIATION_3	39	0.335923	1.22961	0.131443	0.608309	1	2972	tags=26%, list=14%, signal=30%
GRAESSMANN_RESPONSE_TO_MC_AND_DOXORUBICIN_DN	589	0.229915	1.22841	0.00943396	0.610051	1	5363	tags=27%, list=24%, signal=35%
SATO_SILENCED_EPIGENETICALLY_IN_PANCREATIC_CANCER	34	0.363725	1.2277	0.169399	0.610387	1	2476	tags=26%, list=11%, signal=30%
MARTINEZ_RB1_AND_TP53_TARGETS_DN	466	0.235076	1.22615	0.0215827	0.613155	1	4370	tags=24%, list=20%, signal=29%
BANDRES_RESPONSE_TO_CARMUSTIN_MGMT_24HR_DN	31	0.364492	1.2259	0.166667	0.612011	1	6832	tags=48%, list=31%, signal=70%
HUPER_BREAST_BASAL_VS_LUMINAL_UP	42	0.331066	1.22589	0.159091	0.610201	1	4017	tags=38%, list=18%, signal=47%
DORN_ADENOVIRUS_INFECTION_24HR_UP	10	0.479514	1.22526	0.224096	0.610259	1	2410	tags=30%, list=11%, signal=34%
FIGUEROA_AML_METHYLATION_CLUSTER_4_DN	11	0.474106	1.22485	0.20331	0.60956	1	1744	tags=18%, list=8%, signal=20%
MIKKELSEN_MCV6_ICP_WITH_H3K27ME3	51	0.319976	1.22469	0.147059	0.608149	1	2244	tags=25%, list=10%, signal=28%
WEBER_METHYLATED_HCP_IN_SPERM_UP	16	0.418687	1.22459	0.206731	0.606656	1	4604	tags=38%, list=21%, signal=47%
GARGALOVIC_RESPONSE_TO_OXIDIZED_PHOSPHOLIPIDS_BLUE_UP	88	0.287934	1.22454	0.109091	0.605012	1	4898	tags=34%, list=22%, signal=44%
MEISSNER_BRAIN_HCP_WITH_H3K4ME3_AND_H3K27ME3	870	0.222123	1.22398	0	0.60475	1	2356	tags=17%, list=11%, signal=18%
HARRIS_HYPOXIA	69	0.304523	1.22271	0.107256	0.606586	1	3475	tags=35%, list=16%, signal=41%
AMUNDSON_RESPONSE_TO_ARSENITE	170	0.261434	1.22207	0.0598291	0.606798	1	3875	tags=23%, list=18%, signal=28%
KRIGE_RESPONSE_TO_TOSEDOSTAT_6HR_DN	641	0.229038	1.22163	0.00900901	0.60629	1	5402	tags=31%, list=25%, signal=39%
BRUNEAU_SEPTATION_ATRIAL	5	0.586096	1.22003	0.244898	0.609314	1	5379	tags=60%, list=25%, signal=80%
DOANE_BREAST_CANCER_ESR1_DN	40	0.338653	1.21952	0.161473	0.609074	1	3702	tags=33%, list=17%, signal=39%
SCHAEFFER_SOX9_TARGETS_IN_PROSTATE_DEVELOPMENT_UP	20	0.401062	1.21857	0.195929	0.609989	1	4657	tags=40%, list=21%, signal=51%
DIRMEIER_LMP1_RESPONSE_LATE_UP	51	0.318888	1.21842	0.138504	0.608744	1	5224	tags=37%, list=24%, signal=49%
RAMPON_ENRICHED_LEARNING_ENVIRONMENT_LATE_UP	20	0.396278	1.2167	0.208038	0.612205	1	1	tags=5%, list=0%, signal=5%
WANG_ESOPHAGUS_CANCER_VS_NORMAL_DN	89	0.289835	1.21643	0.100334	0.611226	1	3858	tags=27%, list=18%, signal=33%
VERNELL_RETINOBLASTOMA_PATHWAY_UP	56	0.312913	1.21631	0.155629	0.609824	1	7180	tags=45%, list=33%, signal=66%
AMIT_SERUM_RESPONSE_480_MCF10A	29	0.367261	1.21545	0.187675	0.610546	1	6796	tags=52%, list=31%, signal=75%
AMIT_DELAYED_EARLY_GENES	17	0.425656	1.21477	0.21164	0.610867	1	4461	tags=41%, list=20%, signal=52%
KIM_WT1_TARGETS_UP	180	0.257763	1.21296	0.0636704	0.614393	1	5707	tags=31%, list=26%, signal=42%
SESTO_RESPONSE_TO_UV_C6	35	0.344663	1.21171	0.166163	0.616318	1	543	tags=9%, list=2%, signal=9%
LASTOWSKA_COAMPLIFIED_WITH_MYCN	30	0.357255	1.21136	0.17027	0.615684	1	1076	tags=13%, list=5%, signal=14%
YANG_BREAST_CANCER_ESR1_DN	22	0.386882	1.21072	0.187013	0.61581	1	3457	tags=23%, list=16%, signal=27%
TONKS_TARGETS_OF_RUNX1_RUNX1T1_FUSION_MONOCYTE_UP	162	0.262961	1.20973	0.0646552	0.616869	1	3296	tags=23%, list=15%, signal=27%
MIKKELSEN_MEF_ICP_WITH_H3K4ME3_AND_H3K27ME3	32	0.352701	1.20938	0.179894	0.616181	1	1321	tags=19%, list=6%, signal=20%
DELLA_RESPONSE_TO_TSA_AND_BUTYRATE	21	0.394401	1.20827	0.206718	0.617909	1	4817	tags=38%, list=22%, signal=49%
MONNIER_POSTRADIATION_TUMOR_ESCAPE_UP	296	0.240064	1.20804	0.0430622	0.616821	1	4724	tags=28%, list=22%, signal=35%
SEKI_INFLAMMATORY_RESPONSE_LPS_UP	69	0.295791	1.20787	0.141447	0.615611	1	5767	tags=46%, list=26%, signal=63%
LIU_IL13_PRIMING_MODEL	11	0.482721	1.20778	0.234339	0.614155	1	2896	tags=36%, list=13%, signal=42%
HU_GENOTOXIC_DAMAGE_4HR	29	0.360487	1.20745	0.209632	0.613412	1	3875	tags=21%, list=18%, signal=25%
PUJANA_BRCA1_PCC_NETWORK	1316	0.213784	1.20731	0	0.612241	1	5621	tags=28%, list=26%, signal=36%
WANG_ADIPOGENIC_GENES_REPRESSED_BY_SIRT1	22	0.38532	1.2071	0.212658	0.611186	1	2387	tags=27%, list=11%, signal=31%
SCHLOSSER_MYC_AND_SERUM_RESPONSE_SYNERGY	29	0.363917	1.20648	0.184275	0.611208	1	7142	tags=41%, list=33%, signal=61%
GENTILE_UV_RESPONSE_CLUSTER_D7	35	0.342906	1.20635	0.213904	0.609928	1	4703	tags=31%, list=21%, signal=40%
TESAR_ALK_TARGETS_HUMAN_ES_5D_UP	5	0.598433	1.20607	0.281623	0.609089	1	1400	tags=40%, list=6%, signal=43%
HINATA_NFKB_TARGETS_KERATINOCYTE_DN	15	0.418802	1.20433	0.247573	0.61278	1	2272	tags=47%, list=10%, signal=52%
BEGUM_TARGETS_OF_PAX3_FOXO1_FUSION_DN	41	0.336302	1.20383	0.188482	0.612606	1	3812	tags=32%, list=17%, signal=38%
FUJII_YBX1_TARGETS_DN	175	0.258457	1.20173	0.0972763	0.617101	1	7102	tags=42%, list=32%, signal=62%
DAVIES_MULTIPLE_MYELOMA_VS_MGUS_UP	11	0.467843	1.20135	0.263285	0.616532	1	4683	tags=45%, list=21%, signal=58%
YIH_RESPONSE_TO_ARSENITE_C1	23	0.381855	1.19909	0.21393	0.621431	1	4073	tags=39%, list=19%, signal=48%
IIZUKA_LIVER_CANCER_PROGRESSION_G1_G2_DN	22	0.375617	1.19908	0.205882	0.619768	1	4946	tags=36%, list=23%, signal=47%
RIZ_ERYTHROID_DIFFERENTIATION_HEMGN	28	0.363716	1.19893	0.188406	0.618494	1	2483	tags=25%, list=11%, signal=28%
MATHEW_FANCONI_ANEMIA_GENES	10	0.474812	1.19831	0.243309	0.618614	1	1130	tags=20%, list=5%, signal=21%
DER_IFN_BETA_RESPONSE_DN	7	0.537659	1.19754	0.259594	0.619355	1	4651	tags=43%, list=21%, signal=54%
NIKOLSKY_BREAST_CANCER_16Q24_AMPLICON	31	0.352743	1.19736	0.221918	0.618229	1	6138	tags=48%, list=28%, signal=67%
TRAYNOR_RETT_SYNDROM_UP	36	0.334063	1.19649	0.170799	0.619087	1	740	tags=19%, list=3%, signal=20%
BURTON_ADIPOGENESIS_1	30	0.354078	1.19633	0.201995	0.61787	1	3005	tags=23%, list=14%, signal=27%
BROWNE_HCMV_INFECTION_8HR_UP	86	0.284128	1.19532	0.131148	0.619417	1	3247	tags=22%, list=15%, signal=26%
KOHOUTEK_CCNT1_TARGETS	39	0.332271	1.19476	0.181818	0.619453	1	3702	tags=36%, list=17%, signal=43%
KYNG_ENVIRONMENTAL_STRESS_RESPONSE_NOT_BY_4NQO_IN_OLD	11	0.470436	1.19449	0.252796	0.618663	1	5361	tags=45%, list=24%, signal=60%
KAMIKUBO_MYELOID_CEBPA_NETWORK	27	0.366715	1.1941	0.204545	0.618157	1	2107	tags=22%, list=10%, signal=25%
WEBER_METHYLATED_LCP_IN_FIBROBLAST_UP	11	0.461265	1.19367	0.242762	0.617755	1	800	tags=27%, list=4%, signal=28%
WILLIAMS_ESR2_TARGETS_DN	10	0.461428	1.19351	0.23445	0.616671	1	4640	tags=30%, list=21%, signal=38%
CAFFAREL_RESPONSE_TO_THC_8HR_5_DN	6	0.567333	1.19099	0.274468	0.622353	1	4938	tags=67%, list=23%, signal=86%
LIU_BREAST_CANCER	20	0.393398	1.1903	0.2125	0.622732	1	6715	tags=45%, list=31%, signal=65%
BONCI_TARGETS_OF_MIR15A_AND_MIR16_1	82	0.282004	1.1886	0.122257	0.62616	1	4511	tags=28%, list=21%, signal=35%
SCIAN_INVERSED_TARGETS_OF_TP53_AND_TP73_DN	25	0.363142	1.18708	0.194245	0.629392	1	7143	tags=48%, list=33%, signal=71%
DALESSIO_TSA_RESPONSE	18	0.408343	1.18561	0.2175	0.631929	1	6956	tags=67%, list=32%, signal=98%
GAZDA_DIAMOND_BLACKFAN_ANEMIA_ERYTHROID_UP	18	0.400206	1.18541	0.214106	0.630948	1	3739	tags=33%, list=17%, signal=40%
BURTON_ADIPOGENESIS_4	41	0.322208	1.18287	0.180879	0.63712	1	3828	tags=29%, list=17%, signal=35%
JAERVINEN_AMPLIFIED_IN_LARYNGEAL_CANCER	31	0.343308	1.18117	0.223377	0.64066	1	6197	tags=48%, list=28%, signal=67%
LEIN_LOCALIZED_TO_DISTAL_AND_PROXIMAL_DENDRITES	13	0.431605	1.18074	0.248175	0.640267	1	2493	tags=31%, list=11%, signal=35%
RAMJAUN_APOPTOSIS_BY_TGFB1_VIA_SMAD4_DN	8	0.502051	1.17997	0.263789	0.640885	1	677	tags=25%, list=3%, signal=26%
WIERENGA_STAT5A_TARGETS_GROUP1	97	0.274376	1.17842	0.137705	0.643933	1	4139	tags=28%, list=19%, signal=34%
VILIMAS_NOTCH1_TARGETS_DN	19	0.387473	1.1762	0.251799	0.649007	1	3088	tags=32%, list=14%, signal=37%
GALI_TP53_TARGETS_APOPTOTIC_UP	8	0.501286	1.17381	0.289352	0.654789	1	4902	tags=63%, list=22%, signal=81%
GARGALOVIC_RESPONSE_TO_OXIDIZED_PHOSPHOLIPIDS_TURQUOISE_DN	37	0.331978	1.17354	0.209549	0.653969	1	5961	tags=38%, list=27%, signal=52%
DING_LUNG_CANCER_MUTATED_RECURRENTLY	6	0.544989	1.17349	0.265351	0.652481	1	575	tags=17%, list=3%, signal=17%
DORN_ADENOVIRUS_INFECTION_32HR_DN	32	0.346235	1.17306	0.228022	0.652051	1	4274	tags=28%, list=20%, signal=35%
GARY_CD5_TARGETS_DN	332	0.23244	1.17231	0.0481283	0.652618	1	6972	tags=38%, list=32%, signal=55%
LAU_APOPTOSIS_CDKN2A_DN	5	0.566275	1.17127	0.281046	0.654218	1	7187	tags=40%, list=33%, signal=60%
SARTIPY_NORMAL_AT_INSULIN_RESISTANCE_UP	28	0.357743	1.17051	0.226316	0.654927	1	5587	tags=36%, list=26%, signal=48%
ELVIDGE_HYPOXIA_DN	118	0.262713	1.17028	0.150877	0.653945	1	5552	tags=36%, list=25%, signal=49%
HUANG_FOXA2_TARGETS_UP	37	0.325223	1.17022	0.21066	0.652521	1	1902	tags=22%, list=9%, signal=24%
ENK_UV_RESPONSE_EPIDERMIS_UP	241	0.241124	1.16993	0.0688259	0.651773	1	3880	tags=23%, list=18%, signal=28%
FURUKAWA_DUSP6_TARGETS_PCI35_DN	56	0.300088	1.16886	0.186709	0.653375	1	6298	tags=38%, list=29%, signal=53%
GRADE_COLON_CANCER_DN	22	0.371816	1.16784	0.252404	0.654877	1	4462	tags=36%, list=20%, signal=46%
BHATI_G2M_ARREST_BY_2METHOXYESTRADIOL_DN	93	0.273265	1.16643	0.139535	0.657762	1	2371	tags=18%, list=11%, signal=20%
FLECHNER_BIOPSY_KIDNEY_TRANSPLANT_OK_VS_DONOR_DN	20	0.379019	1.16462	0.262774	0.661807	1	6188	tags=50%, list=28%, signal=70%
MEISSNER_NPC_HCP_WITH_H3K4ME2_AND_H3K27ME3	274	0.235864	1.16459	0.0673077	0.660286	1	2425	tags=19%, list=11%, signal=21%
BENPORATH_PROLIFERATION	115	0.262497	1.16326	0.106109	0.662714	1	5682	tags=30%, list=26%, signal=40%
CASTELLANO_HRAS_AND_NRAS_TARGETS_DN	7	0.520109	1.16221	0.305495	0.664374	1	2960	tags=43%, list=14%, signal=50%
YANG_MUC2_TARGETS_DUODENUM_6MO_UP	10	0.474243	1.16086	0.264501	0.666867	1	2524	tags=30%, list=12%, signal=34%
TURASHVILI_BREAST_DUCTAL_CARCINOMA_VS_DUCTAL_NORMAL_DN	138	0.256093	1.15938	0.145594	0.669831	1	3776	tags=26%, list=17%, signal=31%
COULOUARN_TEMPORAL_TGFB1_SIGNATURE_UP	86	0.276345	1.15932	0.177019	0.668374	1	2584	tags=20%, list=12%, signal=22%
MEISSNER_BRAIN_HCP_WITH_H3K27ME3	211	0.240623	1.15793	0.101266	0.671113	1	3001	tags=21%, list=14%, signal=24%
TSENG_IRS1_TARGETS_UP	101	0.26408	1.15761	0.180212	0.670459	1	2189	tags=16%, list=10%, signal=18%
BOYLAN_MULTIPLE_MYELOMA_D_CLUSTER_UP	25	0.356148	1.15387	0.257653	0.680631	1	527	tags=8%, list=2%, signal=8%
CHIANG_LIVER_CANCER_SUBCLASS_POLYSOMY7_UP	61	0.290765	1.1537	0.18806	0.679533	1	2465	tags=20%, list=11%, signal=22%
ASTIER_INTEGRIN_SIGNALING	47	0.308572	1.15284	0.221607	0.680666	1	4114	tags=34%, list=19%, signal=42%
CONRAD_STEM_CELL	36	0.327787	1.15278	0.231552	0.679248	1	3113	tags=28%, list=14%, signal=32%
GRAHAM_CML_DIVIDING_VS_NORMAL_DIVIDING_UP	8	0.482665	1.15151	0.295405	0.681417	1	5153	tags=63%, list=24%, signal=82%
RAMALHO_STEMNESS_UP	170	0.244894	1.15117	0.128906	0.68087	1	4410	tags=22%, list=20%, signal=27%
HOSHIDA_LIVER_CANCER_SURVIVAL_UP	66	0.293986	1.15039	0.198813	0.681695	1	1369	tags=12%, list=6%, signal=13%
PLASARI_TGFB1_TARGETS_10HR_UP	177	0.244718	1.14882	0.148594	0.685068	1	3799	tags=28%, list=17%, signal=33%
MURAKAMI_UV_RESPONSE_6HR_UP	30	0.345517	1.14795	0.253886	0.686181	1	6093	tags=33%, list=28%, signal=46%
ZERBINI_RESPONSE_TO_SULINDAC_UP	7	0.5064	1.14694	0.287257	0.687628	1	2500	tags=29%, list=11%, signal=32%
FRASOR_RESPONSE_TO_SERM_OR_FULVESTRANT_DN	48	0.308162	1.14567	0.233803	0.689899	1	6104	tags=44%, list=28%, signal=61%
WINZEN_DEGRADED_VIA_KHSRP	92	0.268811	1.14529	0.168254	0.689578	1	3510	tags=27%, list=16%, signal=32%
BROWNE_HCMV_INFECTION_10HR_UP	81	0.27165	1.14512	0.190476	0.688476	1	2483	tags=15%, list=11%, signal=17%
WORSCHECH_TUMOR_REJECTION_DN	10	0.459136	1.14502	0.293399	0.687209	1	4335	tags=60%, list=20%, signal=75%
DAZARD_RESPONSE_TO_UV_NHEK_UP	188	0.241251	1.14439	0.151961	0.68768	1	3913	tags=23%, list=18%, signal=28%
FINETTI_BREAST_CANCER_KINOME_GREEN	13	0.428523	1.14436	0.302956	0.686157	1	1907	tags=23%, list=9%, signal=25%
PRAMOONJAGO_SOX4_TARGETS_UP	43	0.319185	1.14415	0.261494	0.685151	1	1896	tags=14%, list=9%, signal=15%
NAGY_PCAF_COMPONENTS_HUMAN	7	0.509048	1.14363	0.303097	0.685187	1	5062	tags=43%, list=23%, signal=56%
IVANOVA_HEMATOPOIESIS_INTERMEDIATE_PROGENITOR	106	0.254506	1.14353	0.196774	0.68392	1	4706	tags=27%, list=21%, signal=35%
NIKOLSKY_BREAST_CANCER_12Q13_Q21_AMPLICON	34	0.328906	1.14332	0.248663	0.683015	1	1646	tags=15%, list=8%, signal=16%
ZWANG_CLASS_1_TRANSIENTLY_INDUCED_BY_EGF	369	0.223475	1.14172	0.0794702	0.686748	1	4876	tags=28%, list=22%, signal=35%
BOYLAN_MULTIPLE_MYELOMA_D_UP	70	0.283234	1.14115	0.200608	0.686982	1	1603	tags=14%, list=7%, signal=15%
TRACEY_RESISTANCE_TO_IFNA2_DN	22	0.364794	1.14108	0.254157	0.685654	1	3451	tags=27%, list=16%, signal=32%
MARTENS_TRETINOIN_RESPONSE_DN	539	0.217687	1.14035	0.0762712	0.686371	1	4122	tags=19%, list=19%, signal=23%
LY_AGING_MIDDLE_UP	13	0.411517	1.14017	0.309693	0.685415	1	1060	tags=31%, list=5%, signal=32%
MAYBURD_RESPONSE_TO_L663536_UP	22	0.372773	1.13847	0.276596	0.689094	1	2569	tags=27%, list=12%, signal=31%
REN_BOUND_BY_E2F	53	0.292841	1.13837	0.241982	0.687851	1	7863	tags=49%, list=36%, signal=76%
COLDREN_GEFITINIB_RESISTANCE_DN	164	0.245627	1.13816	0.161157	0.686957	1	3840	tags=26%, list=18%, signal=32%
ZHU_SKIL_TARGETS_UP	17	0.387596	1.13717	0.304136	0.68857	1	3433	tags=47%, list=16%, signal=56%
CHEN_HOXA5_TARGETS_6HR_UP	9	0.468546	1.13647	0.294664	0.689198	1	5364	tags=44%, list=25%, signal=59%
MCCOLLUM_GELDANAMYCIN_RESISTANCE_DN	6	0.533497	1.1358	0.322738	0.689779	1	321	tags=33%, list=1%, signal=34%
MIKKELSEN_ES_LCP_WITH_H3K27ME3	12	0.441072	1.1356	0.308458	0.688823	1	620	tags=17%, list=3%, signal=17%
SABATES_COLORECTAL_ADENOMA_UP	96	0.262919	1.13463	0.205788	0.690297	1	3695	tags=28%, list=17%, signal=34%
GOBERT_OLIGODENDROCYTE_DIFFERENTIATION_UP	422	0.219194	1.13432	0.0633803	0.689724	1	6424	tags=36%, list=29%, signal=50%
ZAIDI_OSTEOBLAST_TRANSCRIPTION_FACTORS	12	0.423274	1.13405	0.298851	0.689033	1	1967	tags=25%, list=9%, signal=27%
DAIRKEE_CANCER_PRONE_RESPONSE_BPA	42	0.30963	1.13358	0.272251	0.68893	1	5064	tags=36%, list=23%, signal=46%
KOBAYASHI_RESPONSE_TO_ROMIDEPSIN	15	0.406207	1.13358	0.289926	0.687422	1	660	tags=13%, list=3%, signal=14%
LEE_LIVER_CANCER_E2F1_DN	53	0.297014	1.13351	0.239766	0.686102	1	1742	tags=19%, list=8%, signal=20%
DORN_ADENOVIRUS_INFECTION_32HR_UP	10	0.452056	1.13291	0.328321	0.686551	1	2097	tags=30%, list=10%, signal=33%
LABBE_TARGETS_OF_TGFB1_AND_WNT3A_DN	94	0.265335	1.13262	0.221854	0.685939	1	4466	tags=31%, list=20%, signal=39%
KUMAMOTO_RESPONSE_TO_NUTLIN_3A_UP	8	0.473407	1.1311	0.325527	0.689194	1	2347	tags=38%, list=11%, signal=42%
MARTINEZ_TP53_TARGETS_DN	469	0.21593	1.12959	0.0939597	0.692538	1	4370	tags=23%, list=20%, signal=28%
SETLUR_PROSTATE_CANCER_TMPRSS2_ERG_FUSION_DN	18	0.375385	1.12889	0.27	0.693206	1	747	tags=17%, list=3%, signal=17%
SHAFFER_IRF4_TARGETS_IN_MYELOMA_VS_MATURE_B_LYMPHOCYTE	93	0.261808	1.12863	0.2	0.692481	1	2791	tags=17%, list=13%, signal=20%
HOEGERKORP_CD44_TARGETS_DIRECT_DN	10	0.451532	1.12722	0.306413	0.695625	1	7410	tags=70%, list=34%, signal=106%
DEURIG_T_CELL_PROLYMPHOCYTIC_LEUKEMIA_UP	282	0.227487	1.12601	0.14	0.698077	1	3004	tags=21%, list=14%, signal=24%
BROWNE_HCMV_INFECTION_14HR_UP	121	0.25758	1.12591	0.180887	0.696919	1	3933	tags=21%, list=18%, signal=26%
CROMER_METASTASIS_DN	68	0.274593	1.12472	0.218069	0.699258	1	5376	tags=32%, list=25%, signal=43%
HERNANDEZ_ABERRANT_MITOSIS_BY_DOCETACEL_4NM_DN	7	0.512732	1.12433	0.336264	0.698942	1	2948	tags=43%, list=13%, signal=50%
PIONTEK_PKD1_TARGETS_UP	30	0.340937	1.12293	0.287791	0.701952	1	2740	tags=30%, list=13%, signal=34%
AUNG_GASTRIC_CANCER	38	0.312879	1.1217	0.252033	0.704433	1	3695	tags=24%, list=17%, signal=28%
MIZUKAMI_HYPOXIA_UP	8	0.478781	1.12155	0.331878	0.703411	1	5430	tags=63%, list=25%, signal=83%
GRADE_COLON_AND_RECTAL_CANCER_UP	225	0.228904	1.1212	0.162281	0.703034	1	6228	tags=36%, list=28%, signal=50%
ZHANG_TLX_TARGETS_DN	92	0.265049	1.12114	0.215385	0.701756	1	2390	tags=20%, list=11%, signal=22%
GENTILE_UV_HIGH_DOSE_DN	251	0.230227	1.12101	0.145923	0.70065	1	5376	tags=28%, list=25%, signal=37%
STEGMEIER_PRE-MITOTIC_CELL_CYCLE_REGULATORS	9	0.446841	1.1189	0.311751	0.705928	1	6635	tags=56%, list=30%, signal=80%
DONATO_CELL_CYCLE_TRETINOIN	6	0.529904	1.11878	0.331849	0.704769	1	708	tags=33%, list=3%, signal=34%
SANSOM_APC_TARGETS	156	0.243716	1.11846	0.199248	0.704395	1	3770	tags=25%, list=17%, signal=30%
RICKMAN_TUMOR_DIFFERENTIATED_WELL_VS_POORLY_DN	271	0.224492	1.11704	0.12234	0.707498	1	4813	tags=28%, list=22%, signal=36%
MYLLYKANGAS_AMPLIFICATION_HOT_SPOT_7	6	0.50874	1.11599	0.366013	0.709339	1	3828	tags=33%, list=17%, signal=40%
LUI_TARGETS_OF_PAX8_PPARG_FUSION	24	0.35036	1.11584	0.265823	0.708389	1	6256	tags=29%, list=29%, signal=41%
AIGNER_ZEB1_TARGETS	30	0.332395	1.11467	0.304348	0.71067	1	6304	tags=43%, list=29%, signal=61%
LEE_CALORIE_RESTRICTION_MUSCLE_DN	46	0.297165	1.11416	0.279661	0.710781	1	4942	tags=28%, list=23%, signal=36%
SU_PLACENTA	21	0.365572	1.11354	0.294271	0.711285	1	1993	tags=29%, list=9%, signal=31%
ZWANG_DOWN_BY_2ND_EGF_PULSE	106	0.251505	1.11172	0.235495	0.715564	1	4089	tags=24%, list=19%, signal=29%
LIU_CDX2_TARGETS_UP	34	0.321144	1.11115	0.267045	0.715882	1	3042	tags=29%, list=14%, signal=34%
VANDESLUIS_COMMD1_TARGETS_GROUP_2_UP	11	0.43899	1.11001	0.329545	0.718013	1	1053	tags=18%, list=5%, signal=19%
GARGALOVIC_RESPONSE_TO_OXIDIZED_PHOSPHOLIPIDS_GREEN_UP	16	0.400338	1.10937	0.290398	0.718413	1	296	tags=13%, list=1%, signal=13%
UZONYI_RESPONSE_TO_LEUKOTRIENE_AND_THROMBIN	33	0.323155	1.10926	0.320955	0.717281	1	5990	tags=48%, list=27%, signal=67%
KORKOLA_SEMINOMA_UP	34	0.316461	1.10778	0.268734	0.720576	1	1663	tags=15%, list=8%, signal=16%
PYEON_CANCER_HEAD_AND_NECK_VS_CERVICAL_DN	21	0.359079	1.10683	0.292621	0.7221	1	2989	tags=33%, list=14%, signal=39%
LEE_LIVER_CANCER_MYC_TGFA_DN	57	0.288206	1.10607	0.268012	0.723105	1	2010	tags=21%, list=9%, signal=23%
FAELT_B_CLL_WITH_VH3_21_UP	35	0.318037	1.10602	0.298942	0.721789	1	4020	tags=29%, list=18%, signal=35%
ZHAN_MULTIPLE_MYELOMA_CD2_DN	37	0.31766	1.10555	0.298429	0.721788	1	3501	tags=30%, list=16%, signal=35%
ZHAN_MULTIPLE_MYELOMA_UP	54	0.280978	1.10497	0.230548	0.722235	1	3628	tags=26%, list=17%, signal=31%
HASLINGER_B_CLL_WITH_17P13_DELETION	19	0.368144	1.10398	0.315657	0.724041	1	1662	tags=16%, list=8%, signal=17%
XU_CREBBP_TARGETS_DN	36	0.321341	1.10193	0.294618	0.729209	1	3089	tags=22%, list=14%, signal=26%
WU_APOPTOSIS_BY_CDKN1A_VIA_TP53	41	0.298922	1.10193	0.274869	0.727743	1	5284	tags=34%, list=24%, signal=45%
MIKKELSEN_IPS_WITH_HCP_H3K27ME3	80	0.26222	1.10043	0.270358	0.731093	1	2498	tags=23%, list=11%, signal=25%
VANDESLUIS_COMMD1_TARGETS_GROUP_3_UP	73	0.267134	1.09973	0.252459	0.731877	1	3544	tags=25%, list=16%, signal=29%
PEDERSEN_METASTASIS_BY_ERBB2_ISOFORM_4	82	0.26083	1.09919	0.280967	0.732137	1	2948	tags=23%, list=13%, signal=27%
COLLER_MYC_TARGETS_DN	7	0.480765	1.09749	0.363636	0.736221	1	2267	tags=43%, list=10%, signal=48%
LIN_NPAS4_TARGETS_DN	58	0.279189	1.09531	0.286111	0.741909	1	5507	tags=43%, list=25%, signal=57%
DODD_NASOPHARYNGEAL_CARCINOMA_DN	970	0.19695	1.09514	0.0634921	0.740962	1	5077	tags=26%, list=23%, signal=32%
KYNG_RESPONSE_TO_H2O2	62	0.277821	1.09478	0.274788	0.740623	1	4669	tags=26%, list=21%, signal=33%
HELLER_HDAC_TARGETS_SILENCED_BY_METHYLATION_DN	222	0.223992	1.09439	0.179825	0.74044	1	2323	tags=15%, list=11%, signal=16%
JUBAN_TARGETS_OF_SPI1_AND_FLI1_DN	73	0.265751	1.09434	0.258523	0.739183	1	6216	tags=38%, list=28%, signal=53%
SESTO_RESPONSE_TO_UV_C0	94	0.255105	1.09432	0.253378	0.737807	1	6179	tags=37%, list=28%, signal=52%
CHUANG_OXIDATIVE_STRESS_RESPONSE_UP	24	0.33657	1.09403	0.313775	0.73735	1	3999	tags=38%, list=18%, signal=46%
BARRIER_CANCER_RELAPSE_NORMAL_SAMPLE_DN	22	0.352655	1.09372	0.312655	0.736871	1	5344	tags=41%, list=24%, signal=54%
BYSTROEM_CORRELATED_WITH_IL5_UP	49	0.291431	1.0921	0.307494	0.740727	1	5583	tags=37%, list=26%, signal=49%
ACEVEDO_METHYLATED_IN_LIVER_CANCER_DN	497	0.205733	1.09199	0.130137	0.739624	1	3244	tags=20%, list=15%, signal=22%
WANG_NEOPLASTIC_TRANSFORMATION_BY_CCND1_MYC	19	0.363232	1.09084	0.323155	0.742066	1	2500	tags=21%, list=11%, signal=24%
CERIBELLI_GENES_INACTIVE_AND_BOUND_BY_NFY	24	0.346551	1.09046	0.351899	0.741818	1	4931	tags=50%, list=23%, signal=64%
LEE_LIVER_CANCER_SURVIVAL_DN	137	0.239516	1.09013	0.264591	0.741518	1	5932	tags=26%, list=27%, signal=35%
MAHADEVAN_RESPONSE_TO_MP470_UP	13	0.407275	1.08977	0.340961	0.741302	1	3108	tags=38%, list=14%, signal=45%
KREPPEL_CD99_TARGETS_UP	5	0.52824	1.08977	0.367391	0.739867	1	6917	tags=40%, list=32%, signal=58%
AMIT_EGF_RESPONSE_40_MCF10A	17	0.370715	1.0893	0.313433	0.739926	1	7628	tags=65%, list=35%, signal=99%
ZHANG_TLX_TARGETS_36HR_DN	145	0.239225	1.08917	0.24735	0.73891	1	6420	tags=34%, list=29%, signal=48%
BENPORATH_MYC_TARGETS_WITH_EBOX	197	0.226229	1.08891	0.195833	0.738318	1	3859	tags=22%, list=18%, signal=26%
KOINUMA_TARGETS_OF_SMAD2_OR_SMAD3	644	0.20555	1.08607	0.12037	0.746178	1	4166	tags=22%, list=19%, signal=26%
SOTIRIOU_BREAST_CANCER_GRADE_1_VS_3_UP	117	0.246622	1.08565	0.285211	0.746219	1	7093	tags=39%, list=32%, signal=58%
TIEN_INTESTINE_PROBIOTICS_24HR_DN	169	0.232175	1.08494	0.240157	0.747119	1	3170	tags=13%, list=14%, signal=15%
CHOI_ATL_CHRONIC_VS_ACUTE_DN	15	0.384795	1.08485	0.336683	0.746004	1	2646	tags=20%, list=12%, signal=23%
FUJIWARA_PARK2_IN_LIVER_CANCER_DN	5	0.536139	1.08477	0.387528	0.744785	1	3828	tags=80%, list=17%, signal=97%
FUNG_IL2_TARGETS_WITH_STAT5_BINDING_SITES	5	0.535588	1.08421	0.384444	0.745117	1	570	tags=20%, list=3%, signal=21%
MOREAUX_MULTIPLE_MYELOMA_BY_TACI_DN	127	0.242903	1.08413	0.247387	0.743982	1	5419	tags=31%, list=25%, signal=41%
HILLION_HMGA1_TARGETS	84	0.260268	1.08393	0.268371	0.743267	1	4217	tags=27%, list=19%, signal=34%
RASHI_RESPONSE_TO_IONIZING_RADIATION_4	45	0.296894	1.08295	0.321937	0.74513	1	3899	tags=31%, list=18%, signal=38%
HU_GENOTOXIN_ACTION_DIRECT_VS_INDIRECT_24HR	39	0.304035	1.08279	0.317647	0.744279	1	5369	tags=28%, list=25%, signal=37%
BONOME_OVARIAN_CANCER_POOR_SURVIVAL_DN	16	0.362482	1.08177	0.339332	0.74605	1	6512	tags=50%, list=30%, signal=71%
OUELLET_OVARIAN_CANCER_INVASIVE_VS_LMP_UP	102	0.248028	1.08159	0.275862	0.745258	1	5520	tags=25%, list=25%, signal=34%
KANG_CISPLATIN_RESISTANCE_DN	5	0.519644	1.08154	0.369427	0.744021	1	1975	tags=40%, list=9%, signal=44%
SHEN_SMARCA2_TARGETS_DN	229	0.222135	1.0815	0.21393	0.742746	1	4265	tags=28%, list=19%, signal=34%
DACOSTA_UV_RESPONSE_VIA_ERCC3_COMMON_UP	62	0.269098	1.08093	0.292169	0.743256	1	4470	tags=24%, list=20%, signal=30%
OSWALD_HEMATOPOIETIC_STEM_CELL_IN_COLLAGEN_GEL_UP	190	0.232293	1.08085	0.256098	0.742112	1	6367	tags=35%, list=29%, signal=49%
LAMB_CCND1_TARGETS	16	0.371307	1.08055	0.3575	0.741752	1	2868	tags=31%, list=13%, signal=36%
EBAUER_TARGETS_OF_PAX3_FOXO1_FUSION_DN	33	0.311548	1.07871	0.354108	0.746465	1	3369	tags=27%, list=15%, signal=32%
LEE_LIVER_CANCER_MYC_E2F1_DN	57	0.277349	1.07838	0.324324	0.746225	1	2010	tags=19%, list=9%, signal=21%
YAO_TEMPORAL_RESPONSE_TO_PROGESTERONE_CLUSTER_10	54	0.280102	1.07835	0.295858	0.744942	1	7052	tags=43%, list=32%, signal=63%
GRADE_COLON_AND_RECTAL_CANCER_DN	73	0.263184	1.07667	0.296417	0.74904	1	902	tags=11%, list=4%, signal=11%
MAEKAWA_ATF2_TARGETS	22	0.346714	1.07649	0.342318	0.748282	1	972	tags=14%, list=4%, signal=14%
DORN_ADENOVIRUS_INFECTION_48HR_UP	13	0.394063	1.0758	0.339492	0.749243	1	2097	tags=23%, list=10%, signal=26%
DURCHDEWALD_SKIN_CARCINOGENESIS_UP	62	0.268983	1.07547	0.298667	0.748985	1	2563	tags=19%, list=12%, signal=22%
KIM_WT1_TARGETS_12HR_UP	127	0.242185	1.07536	0.284672	0.747914	1	3433	tags=24%, list=16%, signal=29%
FARMER_BREAST_CANCER_CLUSTER_4	14	0.390196	1.07491	0.354369	0.74797	1	5191	tags=50%, list=24%, signal=66%
MIKKELSEN_MEF_LCP_WITH_H3K27ME3	52	0.283947	1.07483	0.308411	0.746886	1	4544	tags=38%, list=21%, signal=48%
SONG_TARGETS_OF_IE86_CMV_PROTEIN	52	0.279482	1.07353	0.321767	0.7497	1	7361	tags=56%, list=34%, signal=84%
ABE_VEGFA_TARGETS_30MIN	27	0.328871	1.07346	0.344913	0.748527	1	5022	tags=37%, list=23%, signal=48%
RICKMAN_METASTASIS_DN	202	0.224121	1.07246	0.263598	0.750472	1	3531	tags=19%, list=16%, signal=22%
ELVIDGE_HIF1A_TARGETS_UP	51	0.286834	1.07235	0.342618	0.74948	1	5961	tags=41%, list=27%, signal=56%
HOFFMANN_PRE_BI_TO_LARGE_PRE_BII_LYMPHOCYTE_UP	31	0.312049	1.07147	0.328042	0.750916	1	6136	tags=42%, list=28%, signal=58%
HUANG_DASATINIB_RESISTANCE_UP	69	0.265072	1.07125	0.338509	0.750277	1	3746	tags=26%, list=17%, signal=31%
KORKOLA_EMBRYONIC_CARCINOMA_VS_SEMINOMA_DN	19	0.365758	1.07107	0.369193	0.749574	1	3818	tags=42%, list=17%, signal=51%
ZHAN_EARLY_DIFFERENTIATION_GENES_DN	37	0.29697	1.07082	0.314961	0.749038	1	4928	tags=32%, list=23%, signal=42%
DACOSTA_LOW_DOSE_UV_RESPONSE_VIA_ERCC3_XPCS_UP	13	0.4044	1.06925	0.35567	0.752815	1	2945	tags=31%, list=13%, signal=36%
BRACHAT_RESPONSE_TO_METHOTREXATE_UP	20	0.345485	1.06834	0.367021	0.754504	1	3720	tags=25%, list=17%, signal=30%
SAFFORD_T_LYMPHOCYTE_ANERGY	78	0.257235	1.06818	0.314935	0.753657	1	3498	tags=24%, list=16%, signal=29%
SATO_SILENCED_BY_METHYLATION_IN_PANCREATIC_CANCER_2	40	0.292953	1.06771	0.337838	0.75389	1	2463	tags=20%, list=11%, signal=22%
YOKOE_CANCER_TESTIS_ANTIGENS	26	0.327403	1.0675	0.353261	0.753225	1	1578	tags=19%, list=7%, signal=21%
GRAHAM_NORMAL_QUIESCENT_VS_NORMAL_DIVIDING_DN	69	0.260886	1.06625	0.310241	0.755968	1	5551	tags=32%, list=25%, signal=43%
TERAMOTO_OPN_TARGETS_CLUSTER_7	14	0.383394	1.06559	0.360697	0.756819	1	1681	tags=21%, list=8%, signal=23%
KONDO_PROSTATE_CANCER_WITH_H3K27ME3	114	0.241291	1.06529	0.299296	0.756445	1	4322	tags=32%, list=20%, signal=39%
KRIEG_HYPOXIA_NOT_VIA_KDM3A	556	0.200227	1.0648	0.165217	0.756802	1	5229	tags=27%, list=24%, signal=35%
COLDREN_GEFITINIB_RESISTANCE_UP	58	0.274173	1.06476	0.35014	0.755563	1	3132	tags=26%, list=14%, signal=30%
BUDHU_LIVER_CANCER_METASTASIS_UP	6	0.497746	1.0647	0.402778	0.754439	1	2426	tags=33%, list=11%, signal=37%
HEDENFALK_BREAST_CANCER_BRACX_UP	15	0.377824	1.06347	0.37037	0.757131	1	6188	tags=40%, list=28%, signal=56%
CAMPS_COLON_CANCER_COPY_NUMBER_UP	58	0.271036	1.06188	0.341463	0.761102	1	2752	tags=19%, list=13%, signal=22%
FEVR_CTNNB1_TARGETS_UP	525	0.19964	1.06182	0.236364	0.759944	1	2748	tags=16%, list=13%, signal=18%
SCHAEFFER_PROSTATE_DEVELOPMENT_AND_CANCER_BOX5_DN	7	0.459632	1.06124	0.343137	0.760556	1	3358	tags=29%, list=15%, signal=34%
WINTER_HYPOXIA_UP	67	0.264078	1.06064	0.342679	0.761208	1	6648	tags=45%, list=30%, signal=64%
DORN_ADENOVIRUS_INFECTION_12HR_UP	24	0.33139	1.06036	0.357924	0.760805	1	4274	tags=33%, list=20%, signal=41%
MYLLYKANGAS_AMPLIFICATION_HOT_SPOT_8	12	0.405008	1.05923	0.390052	0.763155	1	6079	tags=58%, list=28%, signal=81%
NAKAMURA_METASTASIS_MODEL_UP	32	0.309258	1.05761	0.358491	0.767351	1	4313	tags=31%, list=20%, signal=39%
PASQUALUCCI_LYMPHOMA_BY_GC_STAGE_UP	231	0.219296	1.05656	0.24	0.769542	1	3598	tags=21%, list=16%, signal=25%
WAKASUGI_HAVE_ZNF143_BINDING_SITES	54	0.271964	1.05574	0.307463	0.771041	1	6212	tags=41%, list=28%, signal=57%
LY_AGING_PREMATURE_DN	27	0.31916	1.05555	0.36962	0.770345	1	4798	tags=44%, list=22%, signal=57%
PENG_GLUCOSE_DEPRIVATION_UP	40	0.288217	1.05464	0.344538	0.772093	1	2306	tags=20%, list=11%, signal=22%
DUTTA_APOPTOSIS_VIA_NFKB	28	0.313672	1.05439	0.368557	0.771606	1	4511	tags=36%, list=21%, signal=45%
POTTI_ADRIAMYCIN_SENSITIVITY	60	0.267351	1.05422	0.332278	0.770765	1	5086	tags=32%, list=23%, signal=41%
SMID_BREAST_CANCER_RELAPSE_IN_PLEURA_DN	16	0.364396	1.05415	0.379052	0.769663	1	2622	tags=25%, list=12%, signal=28%
LINDGREN_BLADDER_CANCER_CLUSTER_2A_UP	7	0.478686	1.05376	0.41055	0.76964	1	4779	tags=43%, list=22%, signal=55%
GU_PDEF_TARGETS_DN	20	0.353674	1.05299	0.381074	0.770748	1	1069	tags=20%, list=5%, signal=21%
TOMIDA_METASTASIS_DN	15	0.379056	1.0522	0.381733	0.772086	1	1642	tags=20%, list=8%, signal=22%
DARWICHE_PAPILLOMA_RISK_HIGH_UP	104	0.240099	1.0518	0.313131	0.772139	1	2709	tags=20%, list=12%, signal=23%
PHONG_TNF_RESPONSE_VIA_P38_PARTIAL	141	0.229406	1.05174	0.301653	0.771037	1	5225	tags=32%, list=24%, signal=42%
FIGUEROA_AML_METHYLATION_CLUSTER_2_UP	33	0.298826	1.05126	0.374317	0.771374	1	2019	tags=21%, list=9%, signal=23%
BOYAULT_LIVER_CANCER_SUBCLASS_G123_UP	40	0.291497	1.05117	0.393939	0.770379	1	5058	tags=33%, list=23%, signal=42%
SESTO_RESPONSE_TO_UV_C8	67	0.256588	1.04917	0.340058	0.775749	1	3501	tags=22%, list=16%, signal=27%
THEODOROU_MAMMARY_TUMORIGENESIS	28	0.318675	1.04883	0.343358	0.775529	1	3785	tags=36%, list=17%, signal=43%
MADAN_DPPA4_TARGETS	37	0.293993	1.04883	0.390836	0.774217	1	1436	tags=16%, list=7%, signal=17%
PHONG_TNF_RESPONSE_NOT_VIA_P38	281	0.207908	1.04796	0.287293	0.775717	1	3957	tags=24%, list=18%, signal=29%
FARMER_BREAST_CANCER_CLUSTER_6	12	0.397031	1.04764	0.389908	0.775563	1	258	tags=8%, list=1%, signal=8%
CHESLER_BRAIN_HIGHEST_EXPRESSION	34	0.303022	1.04752	0.37741	0.774661	1	645	tags=9%, list=3%, signal=9%
FIGUEROA_AML_METHYLATION_CLUSTER_4_UP	84	0.250999	1.04696	0.364486	0.775296	1	2109	tags=18%, list=10%, signal=20%
RAMJAUN_APOPTOSIS_BY_TGFB1_VIA_MAPK1_UP	5	0.534608	1.04622	0.42029	0.776481	1	6001	tags=60%, list=27%, signal=83%
WANG_BARRETTS_ESOPHAGUS_AND_ESOPHAGUS_CANCER_DN	30	0.313414	1.04512	0.392371	0.778808	1	1941	tags=20%, list=9%, signal=22%
KYNG_WERNER_SYNDROM_UP	14	0.37704	1.045	0.388626	0.777973	1	7114	tags=50%, list=32%, signal=74%
MEISSNER_NPC_HCP_WITH_H3K27ME3	59	0.261594	1.04496	0.359551	0.776796	1	4130	tags=32%, list=19%, signal=40%
ALFANO_MYC_TARGETS	199	0.222099	1.04481	0.309702	0.775993	1	5064	tags=32%, list=23%, signal=41%
SASSON_RESPONSE_TO_FORSKOLIN_UP	75	0.257575	1.04369	0.350299	0.778579	1	4148	tags=27%, list=19%, signal=33%
MCMURRAY_TP53_HRAS_COOPERATION_RESPONSE_UP	21	0.335323	1.04243	0.396226	0.781554	1	2551	tags=33%, list=12%, signal=38%
LIM_MAMMARY_LUMINAL_MATURE_DN	85	0.250816	1.04234	0.37299	0.780518	1	5509	tags=39%, list=25%, signal=52%
LI_WILMS_TUMOR_VS_FETAL_KIDNEY_1_DN	142	0.231815	1.03898	0.377049	0.790256	1	3734	tags=20%, list=17%, signal=24%
HUMMERICH_MALIGNANT_SKIN_TUMOR_UP	13	0.382282	1.03878	0.399497	0.789576	1	1944	tags=23%, list=9%, signal=25%
MALONEY_RESPONSE_TO_17AAG_DN	65	0.262893	1.03656	0.361516	0.795715	1	7603	tags=45%, list=35%, signal=68%
LUI_THYROID_CANCER_CLUSTER_3	21	0.332608	1.03603	0.39759	0.796109	1	9106	tags=57%, list=42%, signal=98%
CHIBA_RESPONSE_TO_TSA	42	0.28008	1.0342	0.375	0.801059	1	3892	tags=24%, list=18%, signal=29%
SCIBETTA_KDM5B_TARGETS_UP	15	0.371381	1.03415	0.395455	0.799918	1	4057	tags=27%, list=19%, signal=33%
GESERICK_TERT_TARGETS_DN	20	0.348469	1.03384	0.375309	0.799697	1	5654	tags=40%, list=26%, signal=54%
ZWANG_EGF_PERSISTENTLY_UP	18	0.350991	1.03284	0.414118	0.801781	1	1391	tags=17%, list=6%, signal=18%
OSAWA_TNF_TARGETS	7	0.463097	1.03283	0.424242	0.800505	1	1424	tags=29%, list=7%, signal=31%
MARTINEZ_RB1_TARGETS_DN	427	0.19727	1.03176	0.325397	0.802937	1	4038	tags=21%, list=18%, signal=25%
LEE_LIVER_CANCER_MYC_DN	53	0.26788	1.02963	0.382184	0.808838	1	2454	tags=19%, list=11%, signal=21%
BOYLAN_MULTIPLE_MYELOMA_PCA3_UP	62	0.268721	1.02942	0.372434	0.80824	1	2570	tags=18%, list=12%, signal=20%
PUJANA_BRCA_CENTERED_NETWORK	101	0.234083	1.02875	0.376384	0.809088	1	7244	tags=44%, list=33%, signal=65%
PARK_TRETINOIN_RESPONSE_AND_RARA_PLZF_FUSION	21	0.331674	1.02828	0.418421	0.80934	1	1571	tags=19%, list=7%, signal=21%
MOOTHA_HUMAN_MITODB_6_2002	390	0.197742	1.02793	0.356725	0.809211	1	3231	tags=13%, list=15%, signal=15%
IVANOVA_HEMATOPOIESIS_EARLY_PROGENITOR	390	0.198824	1.02614	0.338624	0.813968	1	5176	tags=29%, list=24%, signal=37%
KRISHNAN_FURIN_TARGETS_UP	8	0.442122	1.02524	0.431193	0.815713	1	3475	tags=25%, list=16%, signal=30%
GINESTIER_BREAST_CANCER_20Q13_AMPLIFICATION_DN	116	0.230522	1.02514	0.380282	0.81475	1	5567	tags=32%, list=25%, signal=43%
KAN_RESPONSE_TO_ARSENIC_TRIOXIDE	88	0.240254	1.02479	0.379661	0.814599	1	2005	tags=14%, list=9%, signal=15%
RHODES_UNDIFFERENTIATED_CANCER	61	0.262491	1.02436	0.394366	0.814711	1	5551	tags=34%, list=25%, signal=46%
WANG_IMMORTALIZED_BY_HOXA9_AND_MEIS1_UP	27	0.318077	1.02373	0.403694	0.815557	1	2640	tags=26%, list=12%, signal=29%
MEISSNER_BRAIN_HCP_WITH_H3_UNMETHYLATED	26	0.313035	1.02364	0.410714	0.81451	1	4031	tags=42%, list=18%, signal=52%
HEIDENBLAD_AMPLICON_8Q24_UP	26	0.317916	1.02223	0.386487	0.818197	1	5022	tags=35%, list=23%, signal=45%
RASHI_RESPONSE_TO_IONIZING_RADIATION_1	34	0.292716	1.02114	0.398417	0.820588	1	3582	tags=26%, list=16%, signal=32%
TARTE_PLASMA_CELL_VS_B_LYMPHOCYTE_UP	67	0.252028	1.02025	0.389776	0.822209	1	4727	tags=27%, list=22%, signal=34%
WIERENGA_STAT5A_TARGETS_UP	158	0.222037	1.02005	0.41129	0.821614	1	3804	tags=23%, list=17%, signal=28%
NUTT_GBM_VS_AO_GLIOMA_UP	41	0.286528	1.01925	0.418079	0.823046	1	3289	tags=22%, list=15%, signal=26%
KYNG_RESPONSE_TO_H2O2_VIA_ERCC6_UP	31	0.303999	1.01883	0.406736	0.823163	1	4094	tags=26%, list=19%, signal=32%
WEBER_METHYLATED_LCP_IN_SPERM_DN	6	0.463935	1.01872	0.440191	0.822268	1	1829	tags=33%, list=8%, signal=36%
REICHERT_G1S_REGULATORS_AS_PI3K_TARGETS	8	0.4267	1.01832	0.415704	0.822381	1	7057	tags=63%, list=32%, signal=92%
TAKAYAMA_BOUND_BY_AR	7	0.462291	1.01739	0.440559	0.824198	1	69	tags=14%, list=0%, signal=14%
COATES_MACROPHAGE_M1_VS_M2_DN	55	0.263796	1.01679	0.423197	0.82498	1	3646	tags=25%, list=17%, signal=30%
HOOI_ST7_TARGETS_UP	63	0.256181	1.01582	0.394659	0.82719	1	3433	tags=27%, list=16%, signal=32%
OSADA_ASCL1_TARGETS_UP	42	0.273769	1.01579	0.409341	0.826005	1	2500	tags=24%, list=11%, signal=27%
DIRMEIER_LMP1_RESPONSE_EARLY	60	0.258554	1.01549	0.388102	0.825768	1	4081	tags=23%, list=19%, signal=29%
MASRI_RESISTANCE_TO_TAMOXIFEN_AND_AROMATASE_INHIBITORS_UP	17	0.349447	1.01534	0.411765	0.824963	1	2290	tags=24%, list=10%, signal=26%
NEMETH_INFLAMMATORY_RESPONSE_LPS_DN	28	0.301928	1.01491	0.439086	0.825034	1	4263	tags=36%, list=19%, signal=44%
IWANAGA_CARCINOGENESIS_BY_KRAS_PTEN_UP	132	0.22316	1.01401	0.385666	0.826806	1	3433	tags=20%, list=16%, signal=24%
BOYAULT_LIVER_CANCER_SUBCLASS_G56_DN	14	0.365947	1.01284	0.442455	0.829515	1	1004	tags=21%, list=5%, signal=22%
KIM_GASTRIC_CANCER_CHEMOSENSITIVITY	77	0.246175	1.01269	0.432886	0.828766	1	5038	tags=35%, list=23%, signal=45%
MARTINELLI_IMMATURE_NEUTROPHIL_UP	6	0.462179	1.01266	0.438053	0.827566	1	2803	tags=50%, list=13%, signal=57%
MISSIAGLIA_REGULATED_BY_METHYLATION_DN	98	0.234408	1.01244	0.424242	0.827085	1	6383	tags=34%, list=29%, signal=47%
VARELA_ZMPSTE24_TARGETS_UP	35	0.287287	1.01239	0.415144	0.825971	1	3307	tags=23%, list=15%, signal=27%
MARSON_BOUND_BY_E2F4_UNSTIMULATED	489	0.193847	1.0116	0.366412	0.827374	1	6548	tags=35%, list=30%, signal=48%
BENPORATH_ES_CORE_NINE	8	0.424095	1.01089	0.437939	0.828648	1	4335	tags=50%, list=20%, signal=62%
RIZ_ERYTHROID_DIFFERENTIATION	72	0.249441	1.01036	0.448276	0.829194	1	6574	tags=44%, list=30%, signal=63%
TSUNODA_CISPLATIN_RESISTANCE_DN	39	0.279267	1.0103	0.452128	0.828114	1	3238	tags=31%, list=15%, signal=36%
GROSS_HYPOXIA_VIA_ELK3_AND_HIF1A_UP	116	0.226074	1.0097	0.377289	0.828732	1	4675	tags=25%, list=21%, signal=32%
GRAESSMANN_RESPONSE_TO_MC_AND_SERUM_DEPRIVATION_DN	69	0.249632	1.00788	0.426332	0.833749	1	3927	tags=22%, list=18%, signal=26%
ROPERO_HDAC2_TARGETS	76	0.245126	1.00636	0.446108	0.83775	1	2710	tags=18%, list=12%, signal=21%
FERNANDEZ_BOUND_BY_MYC	158	0.216341	1.00578	0.417004	0.838418	1	3859	tags=22%, list=18%, signal=27%
MARCHINI_TRABECTEDIN_RESISTANCE_DN	46	0.272629	1.00559	0.436364	0.837832	1	2791	tags=24%, list=13%, signal=27%
RICKMAN_TUMOR_DIFFERENTIATED_MODERATELY_VS_POORLY_DN	10	0.400716	1.00496	0.46114	0.838677	1	4867	tags=40%, list=22%, signal=51%
KYNG_NORMAL_AGING_DN	21	0.323778	1.00495	0.458791	0.837449	1	4506	tags=33%, list=21%, signal=42%
WENG_POR_TARGETS_GLOBAL_DN	19	0.336339	1.0036	0.446602	0.84081	1	2261	tags=26%, list=10%, signal=29%
BLALOCK_ALZHEIMERS_DISEASE_INCIPIENT_DN	144	0.21922	1.00353	0.422794	0.839752	1	3979	tags=21%, list=18%, signal=25%
CROONQUIST_NRAS_SIGNALING_DN	62	0.25555	1.00172	0.465517	0.844862	1	6228	tags=39%, list=28%, signal=54%
HEIDENBLAD_AMPLIFIED_IN_BONE_CANCER	7	0.440917	1.00104	0.458904	0.845923	1	4960	tags=43%, list=23%, signal=55%
MOROSETTI_FACIOSCAPULOHUMERAL_MUSCULAR_DISTROPHY_DN	12	0.386458	1.00042	0.443914	0.846749	1	3746	tags=33%, list=17%, signal=40%
PENG_LEUCINE_DEPRIVATION_UP	118	0.221753	1.00006	0.409091	0.846778	1	2306	tags=17%, list=11%, signal=19%
ENGELMANN_CANCER_PROGENITORS_DN	46	0.27081	0.999011	0.437824	0.849131	1	1871	tags=20%, list=9%, signal=21%
ENK_UV_RESPONSE_KERATINOCYTE_UP	444	0.193388	0.99898	0.421769	0.847931	1	3707	tags=16%, list=17%, signal=19%
BOUDOUKHA_BOUND_BY_IGF2BP2	91	0.234908	0.998954	0.45485	0.846737	1	6754	tags=32%, list=31%, signal=46%
BRACHAT_RESPONSE_TO_CAMPTOTHECIN_UP	23	0.321401	0.998654	0.432361	0.846437	1	3720	tags=26%, list=17%, signal=31%
KINSEY_TARGETS_OF_EWSR1_FLII_FUSION_UP	939	0.179359	0.998063	0.419355	0.847197	1	5450	tags=28%, list=25%, signal=35%
CHEN_PDGF_TARGETS	17	0.346576	0.997719	0.467391	0.847123	1	14309	tags=100%, list=65%, signal=288%
LASTOWSKA_NEUROBLASTOMA_COPY_NUMBER_UP	136	0.218943	0.996186	0.462633	0.850969	1	4745	tags=24%, list=22%, signal=30%
AGUIRRE_PANCREATIC_CANCER_COPY_NUMBER_DN	178	0.2124	0.996127	0.473469	0.84988	1	4813	tags=22%, list=22%, signal=28%
CHEBOTAEV_GR_TARGETS_UP	61	0.254778	0.995837	0.467787	0.849621	1	3818	tags=30%, list=17%, signal=36%
SUNG_METASTASIS_STROMA_DN	37	0.286616	0.995729	0.444444	0.848744	1	5137	tags=38%, list=23%, signal=49%
MAGRANGEAS_MULTIPLE_MYELOMA_IGLL_VS_IGLK_DN	19	0.332703	0.995461	0.4578	0.848397	1	1399	tags=21%, list=6%, signal=22%
HUPER_BREAST_BASAL_VS_LUMINAL_DN	45	0.265348	0.994901	0.471591	0.849127	1	3494	tags=27%, list=16%, signal=32%
JAZAERI_BREAST_CANCER_BRCA1_VS_BRCA2_UP	42	0.271935	0.993852	0.441253	0.851417	1	3550	tags=21%, list=16%, signal=26%
LEE_NEURAL_CREST_STEM_CELL_DN	99	0.229728	0.993675	0.490323	0.850751	1	3659	tags=22%, list=17%, signal=27%
DORN_ADENOVIRUS_INFECTION_24HR_DN	37	0.288378	0.993646	0.487252	0.849597	1	4274	tags=27%, list=20%, signal=34%
DARWICHE_SQUAMOUS_CELL_CARCINOMA_UP	105	0.228086	0.993397	0.455108	0.849192	1	3979	tags=25%, list=18%, signal=30%
LIEN_BREAST_CARCINOMA_METAPLASTIC_VS_DUCTAL_UP	69	0.244108	0.993374	0.453804	0.848012	1	3564	tags=26%, list=16%, signal=31%
ZHAN_VARIABLE_EARLY_DIFFERENTIATION_GENES_UP	12	0.388595	0.993108	0.464531	0.84767	1	1394	tags=25%, list=6%, signal=27%
HELLER_HDAC_TARGETS_DN	228	0.20322	0.99298	0.469767	0.846881	1	2935	tags=17%, list=13%, signal=19%
MARTIN_INTERACT_WITH_HDAC	41	0.270047	0.991971	0.443243	0.849081	1	7171	tags=49%, list=33%, signal=72%
QI_PLASMACYTOMA_DN	87	0.229686	0.991915	0.476027	0.848039	1	2325	tags=18%, list=11%, signal=20%
KIM_GLIS2_TARGETS_DN	5	0.493626	0.991798	0.45805	0.847155	1	347	tags=20%, list=2%, signal=20%
KRIEG_KDM3A_TARGETS_NOT_HYPOXIA	147	0.215853	0.991133	0.487179	0.848157	1	3271	tags=17%, list=15%, signal=20%
NAGY_STAGA_COMPONENTS_HUMAN	11	0.389788	0.990583	0.452323	0.848735	1	5062	tags=36%, list=23%, signal=47%
SPIELMAN_LYMPHOBLAST_EUROPEAN_VS_ASIAN_2FC_UP	10	0.395049	0.989971	0.466357	0.849485	1	482	tags=20%, list=2%, signal=20%
SASSON_RESPONSE_TO_GONADOTROPHINS_UP	76	0.234827	0.989941	0.469256	0.848349	1	4148	tags=24%, list=19%, signal=29%
TANG_SENESCENCE_TP53_TARGETS_UP	25	0.310167	0.989194	0.477573	0.849549	1	2425	tags=24%, list=11%, signal=27%
SU_THYMUS	16	0.339875	0.988926	0.448276	0.849156	1	4242	tags=31%, list=19%, signal=39%
VANDESLUIS_COMMD1_TARGETS_GROUP_4_DN	15	0.348939	0.988906	0.478481	0.847969	1	234	tags=13%, list=1%, signal=13%
MARKS_HDAC_TARGETS_UP	20	0.330292	0.988605	0.471591	0.847761	1	5088	tags=50%, list=23%, signal=65%
PURBEY_TARGETS_OF_CTBP1_NOT_SATB1_UP	252	0.201959	0.988505	0.489362	0.846847	1	4287	tags=23%, list=20%, signal=28%
KINNEY_DNMT1_METHYLATION_TARGETS	5	0.487978	0.987978	0.486936	0.847351	1	3044	tags=40%, list=14%, signal=46%
SESTO_RESPONSE_TO_UV_C4	15	0.359222	0.987005	0.453634	0.849349	1	8177	tags=60%, list=37%, signal=96%
KYNG_ENVIRONMENTAL_STRESS_RESPONSE_NOT_BY_4NQO_IN_WS	32	0.283597	0.98663	0.483291	0.849464	1	6366	tags=44%, list=29%, signal=62%
ABRAHAM_ALPC_VS_MULTIPLE_MYELOMA_DN	18	0.329027	0.986419	0.461165	0.84897	1	5695	tags=33%, list=26%, signal=45%
TAKAO_RESPONSE_TO_UVB_RADIATION_DN	83	0.233755	0.984727	0.490566	0.853263	1	5270	tags=27%, list=24%, signal=35%
WACKER_HYPOXIA_TARGETS_OF_VHL	11	0.376458	0.984567	0.455814	0.852533	1	2699	tags=27%, list=12%, signal=31%
BUYTAERT_PHOTODYNAMIC_THERAPY_STRESS_UP	619	0.183199	0.983477	0.57	0.85511	1	3677	tags=16%, list=17%, signal=18%
ELVIDGE_HIF1A_AND_HIF2A_TARGETS_UP	33	0.284778	0.982223	0.492268	0.857989	1	2418	tags=21%, list=11%, signal=24%
MACLACHLAN_BRCA1_TARGETS_DN	13	0.359318	0.98077	0.492857	0.861704	1	1876	tags=23%, list=9%, signal=25%
MODY_HIPPOCAMPUS_NEONATAL	31	0.28427	0.978454	0.482955	0.86822	1	4767	tags=45%, list=22%, signal=58%
TURJANSKI_MAPK1_AND_MAPK2_TARGETS	11	0.378062	0.977225	0.496568	0.871085	1	13618	tags=100%, list=62%, signal=264%
BARIS_THYROID_CANCER_UP	20	0.317906	0.976404	0.507538	0.87247	1	4148	tags=30%, list=19%, signal=37%
HOFFMANN_LARGE_TO_SMALL_PRE_BII_LYMPHOCYTE_UP	135	0.215499	0.975977	0.496403	0.872659	1	6236	tags=34%, list=28%, signal=47%
VICENT_METASTASIS_UP	11	0.372436	0.975501	0.495215	0.872964	1	2547	tags=27%, list=12%, signal=31%
GRATIAS_RETINOBLASTOMA_16Q24	13	0.359677	0.975234	0.502513	0.872578	1	5469	tags=46%, list=25%, signal=61%
GRESHOCK_CANCER_COPY_NUMBER_UP	285	0.194489	0.9737	0.573864	0.876533	1	3949	tags=20%, list=18%, signal=25%
UDAYAKUMAR_MED1_TARGETS_DN	200	0.203398	0.973238	0.547945	0.876855	1	4727	tags=26%, list=22%, signal=32%
AGUIRRE_PANCREATIC_CANCER_COPY_NUMBER_UP	230	0.20166	0.972347	0.573333	0.878594	1	5222	tags=29%, list=24%, signal=38%
WEBER_METHYLATED_ICP_IN_FIBROBLAST	15	0.348094	0.971764	0.506173	0.879405	1	2737	tags=33%, list=13%, signal=38%
SMIRNOV_RESPONSE_TO_IR_6HR_UP	116	0.217334	0.970984	0.527397	0.880681	1	3125	tags=19%, list=14%, signal=22%
LINDGREN_BLADDER_CANCER_CLUSTER_1_DN	305	0.192835	0.970584	0.560847	0.880776	1	5180	tags=29%, list=24%, signal=37%
BILD_HRAS_ONCOGENIC_SIGNATURE	203	0.204967	0.970476	0.542714	0.879922	1	3677	tags=21%, list=17%, signal=25%
LIU_TARGETS_OF_VMYB_VS_CMYB_DN	35	0.270999	0.970104	0.5	0.879942	1	3510	tags=34%, list=16%, signal=41%
TOMIDA_METASTASIS_UP	19	0.318828	0.969899	0.494975	0.879322	1	2551	tags=16%, list=12%, signal=18%
LIAO_HAVE_SOX4_BINDING_SITES	35	0.274131	0.969856	0.504854	0.878221	1	2201	tags=23%, list=10%, signal=25%
ELVIDGE_HYPOXIA_BY_DMOG_DN	47	0.258378	0.969184	0.512329	0.879286	1	3360	tags=26%, list=15%, signal=30%
EHRLICH_ICF_SYNDROM_DN	12	0.371698	0.969103	0.517327	0.878361	1	1755	tags=25%, list=8%, signal=27%
KIM_GERMINAL_CENTER_T_HELPER_DN	14	0.345517	0.966457	0.488263	0.885845	1	3703	tags=21%, list=17%, signal=26%
TERAO_AOX4_TARGETS_SKIN_UP	35	0.278786	0.966041	0.517767	0.885977	1	3629	tags=23%, list=17%, signal=27%
PUJANA_BREAST_CANCER_LIT_INT_NETWORK	93	0.226896	0.965917	0.562712	0.88511	1	6242	tags=33%, list=29%, signal=46%
BRUINS_UVC_RESPONSE_EARLY_LATE	229	0.201228	0.965188	0.576923	0.886339	1	5353	tags=29%, list=24%, signal=38%
WOOD_EBV_EBNA1_TARGETS_UP	99	0.225788	0.96452	0.514658	0.887236	1	4805	tags=28%, list=22%, signal=36%
KIM_PTEN_TARGETS_UP	16	0.337119	0.964166	0.498812	0.887165	1	2267	tags=38%, list=10%, signal=42%
RHODES_CANCER_META_SIGNATURE	56	0.245806	0.963643	0.541547	0.887606	1	2719	tags=14%, list=12%, signal=16%
BOCHKIS_FOXA2_TARGETS	341	0.191199	0.96279	0.604278	0.889165	1	3554	tags=19%, list=16%, signal=22%
KYNG_NORMAL_AGING_UP	12	0.366469	0.960541	0.490521	0.895408	1	7114	tags=50%, list=32%, signal=74%
ZHANG_RESPONSE_TO_IKK_INHIBITOR_AND_TNF_UP	167	0.206783	0.960096	0.584746	0.895672	1	4533	tags=25%, list=21%, signal=31%
DAIRKEE_CANCER_PRONE_RESPONSE_BPA_E2	99	0.222351	0.95923	0.523636	0.897343	1	5008	tags=30%, list=23%, signal=39%
MAGRANGEAS_MULTIPLE_MYELOMA_IGLL_VS_IGLK_UP	38	0.271744	0.959217	0.509485	0.896168	1	4401	tags=34%, list=20%, signal=43%
GARGALOVIC_RESPONSE_TO_OXIDIZED_PHOSPHOLIPIDS_BLACK_UP	27	0.29393	0.958819	0.483291	0.896307	1	3852	tags=26%, list=18%, signal=31%
GUO_TARGETS_OF_IRS1_AND_IRS2	85	0.226761	0.958738	0.577844	0.895336	1	5552	tags=33%, list=25%, signal=44%
LIU_TARGETS_OF_VMYB_VS_CMYB_UP	12	0.36427	0.958607	0.504739	0.894548	1	4694	tags=50%, list=21%, signal=64%
SHAFFER_IRF4_TARGETS_IN_PLASMA_CELL_VS_MATURE_B_LYMPHOCYTE	62	0.240841	0.95846	0.544304	0.893824	1	5229	tags=34%, list=24%, signal=44%
CARDOSO_RESPONSE_TO_GAMMA_RADIATION_AND_3AB	14	0.338763	0.958227	0.496536	0.893405	1	94	tags=7%, list=0%, signal=7%
HESSON_TUMOR_SUPPRESSOR_CLUSTER_3P21_3	6	0.453448	0.957868	0.47981	0.893346	1	6987	tags=83%, list=32%, signal=122%
SENESE_HDAC1_AND_HDAC2_TARGETS_UP	182	0.203468	0.957658	0.577869	0.892832	1	4248	tags=28%, list=19%, signal=34%
PEDERSEN_METASTASIS_BY_ERBB2_ISOFORM_3	13	0.36317	0.957183	0.488665	0.893176	1	4836	tags=54%, list=22%, signal=69%
TOMLINS_METASTASIS_UP	13	0.360814	0.957138	0.497727	0.89212	1	4066	tags=31%, list=19%, signal=38%
JEPSEN_SMRT_TARGETS	30	0.281048	0.957002	0.486413	0.891372	1	1888	tags=20%, list=9%, signal=22%
GENTILE_UV_RESPONSE_CLUSTER_D5	30	0.28636	0.956738	0.512262	0.89105	1	6800	tags=47%, list=31%, signal=68%
AUJLA_IL22_AND_IL17A_SIGNALING	5	0.474105	0.955637	0.503417	0.893425	1	2551	tags=60%, list=12%, signal=68%
CREIGHTON_ENDOCRINE_THERAPY_RESISTANCE_1	391	0.18595	0.955594	0.643312	0.892357	1	4168	tags=23%, list=19%, signal=28%
YANG_BREAST_CANCER_ESR1_LASER_DN	42	0.262756	0.955171	0.528926	0.892635	1	6098	tags=45%, list=28%, signal=63%
WANG_CISPLATIN_RESPONSE_AND_XPC_UP	157	0.204685	0.955094	0.597122	0.891725	1	4083	tags=22%, list=19%, signal=26%
KIM_WT1_TARGETS_12HR_DN	166	0.20329	0.953208	0.598592	0.896747	1	6596	tags=37%, list=30%, signal=52%
STARK_HYPPOCAMPUS_22Q11_DELETION_DN	14	0.349239	0.952182	0.485222	0.898654	1	5580	tags=50%, list=25%, signal=67%
MATZUK_POST-IMPLANTATION_AND_POST-PARTUM	13	0.34645	0.951735	0.509901	0.89893	1	1949	tags=31%, list=9%, signal=34%
RORIE_TARGETS_OF_EWSR1_FLI1_FUSION_UP	22	0.30019	0.951587	0.54712	0.898196	1	6155	tags=50%, list=28%, signal=69%
TANAKA_METHYLATED_IN_ESOPHAGEAL_CARCINOMA	74	0.231632	0.949718	0.590769	0.903194	1	3933	tags=24%, list=18%, signal=30%
GHO_ATF5_TARGETS_DN	14	0.344124	0.949491	0.519722	0.902718	1	6075	tags=50%, list=28%, signal=69%
FONTAINE_FOLLICULAR_THYROID_ADENOMA_UP	55	0.245229	0.948324	0.552561	0.905341	1	3679	tags=25%, list=17%, signal=31%
FONTAINE_FOLLICULAR_THYROID_ADENOMA_DN	52	0.244938	0.947919	0.564841	0.905472	1	3957	tags=31%, list=18%, signal=37%
LIAO_METASTASIS	394	0.184505	0.946863	0.697987	0.90766	1	4272	tags=24%, list=20%, signal=29%
TOMLINS_PROSTATE_CANCER_DN	34	0.273595	0.94551	0.528	0.910678	1	1902	tags=21%, list=9%, signal=23%
MOOTHA_TCA	15	0.331779	0.945413	0.523573	0.909777	1	14632	tags=100%, list=67%, signal=301%
FULCHER_INFLAMMATORY_RESPONSE_LECTIN_VS_LPS_UP	419	0.180447	0.944924	0.681818	0.910057	1	3495	tags=19%, list=16%, signal=22%
MYLLYKANGAS_AMPLIFICATION_HOT_SPOT_27	10	0.375803	0.944661	0.525822	0.909654	1	2849	tags=30%, list=13%, signal=34%
CHEOK_RESPONSE_TO_MERCAPTOPURINE_UP	11	0.370751	0.944641	0.525386	0.908519	1	1576	tags=18%, list=7%, signal=20%
PUJANA_BREAST_CANCER_WITH_BRCA1_MUTATED_UP	47	0.251676	0.942389	0.569697	0.914549	1	6609	tags=49%, list=30%, signal=70%
STOSSI_RESPONSE_TO_ESTRADIOL	41	0.257327	0.942048	0.558011	0.91442	1	902	tags=12%, list=4%, signal=13%
YAO_TEMPORAL_RESPONSE_TO_PROGESTERONE_CLUSTER_5	27	0.286228	0.941544	0.543767	0.914819	1	2500	tags=22%, list=11%, signal=25%
DAVICIONI_PAX_FOXO1_SIGNATURE_IN_ARMS_UP	51	0.24383	0.940992	0.573816	0.915366	1	1872	tags=16%, list=9%, signal=17%
KAUFFMANN_DNA_REPAIR_GENES	202	0.196676	0.940389	0.665198	0.916104	1	5621	tags=30%, list=26%, signal=40%
BOYAULT_LIVER_CANCER_SUBCLASS_G12_UP	33	0.270594	0.940069	0.527705	0.915917	1	478	tags=9%, list=2%, signal=9%
TESAR_JAK_TARGETS_MOUSE_ES_D3_UP	7	0.414002	0.939904	0.504464	0.915248	1	4511	tags=43%, list=21%, signal=54%
ONGUSAHA_BRCA1_TARGETS_DN	13	0.342163	0.937579	0.535885	0.921392	1	2272	tags=15%, list=10%, signal=17%
POTTI_PACLITAXEL_SENSITIVITY	36	0.268336	0.937567	0.566327	0.920232	1	3135	tags=19%, list=14%, signal=23%
LY_AGING_OLD_DN	51	0.246552	0.936989	0.590258	0.920849	1	5064	tags=31%, list=23%, signal=41%
DING_LUNG_CANCER_BY_MUTATION_RATE	19	0.310659	0.936533	0.545455	0.921101	1	3848	tags=37%, list=18%, signal=45%
MCCABE_HOXC6_TARGETS_UP	7	0.41239	0.935303	0.544248	0.923807	1	4241	tags=29%, list=19%, signal=35%
IKEDA_MIR1_TARGETS_DN	6	0.428583	0.93204	0.527523	0.932846	1	4678	tags=50%, list=21%, signal=64%
JIANG_VHL_TARGETS	97	0.215815	0.930819	0.604575	0.935524	1	3730	tags=20%, list=17%, signal=24%
GHANDHI_BYSTANDER_IRRADIATION_DN	8	0.397627	0.930327	0.543779	0.935807	1	4887	tags=63%, list=22%, signal=80%
LUI_THYROID_CANCER_PAX8_PPARG_UP	32	0.273258	0.929508	0.557292	0.937108	1	5376	tags=38%, list=25%, signal=50%
WANG_THOC1_TARGETS_DN	19	0.310719	0.928556	0.57732	0.938853	1	2943	tags=21%, list=13%, signal=24%
UEDA_CENTRAL_CLOCK	77	0.22245	0.928233	0.64497	0.938645	1	5990	tags=38%, list=27%, signal=52%
PELLICCIOTTA_HDAC_IN_ANTIGEN_PRESENTATION_UP	57	0.235983	0.927865	0.610119	0.938602	1	6217	tags=37%, list=28%, signal=51%
CONCANNON_APOPTOSIS_BY_EPOXOMICIN_UP	184	0.19844	0.927234	0.738938	0.939307	1	3608	tags=20%, list=16%, signal=24%
AMIT_EGF_RESPONSE_60_HELA	36	0.26804	0.926969	0.571053	0.938951	1	5520	tags=33%, list=25%, signal=44%
BANDRES_RESPONSE_TO_CARMUSTIN_MGMT_48HR_DN	138	0.201343	0.925889	0.676259	0.941051	1	5068	tags=28%, list=23%, signal=36%
DORN_ADENOVIRUS_INFECTION_48HR_DN	33	0.272019	0.925591	0.595442	0.940798	1	4274	tags=27%, list=20%, signal=34%
LEE_EARLY_T_LYMPHOCYTE_UP	79	0.223907	0.925405	0.65	0.940126	1	5428	tags=28%, list=25%, signal=37%
DARWICHE_SKIN_TUMOR_PROMOTER_UP	106	0.210248	0.92535	0.618375	0.939085	1	2709	tags=18%, list=12%, signal=20%
KIM_RESPONSE_TO_TSA_AND_DECITABINE_DN	10	0.359504	0.925201	0.555283	0.938334	1	304	tags=10%, list=1%, signal=10%
GENTILE_UV_HIGH_DOSE_UP	19	0.305645	0.925179	0.566265	0.937216	1	3317	tags=26%, list=15%, signal=31%
BOYLAN_MULTIPLE_MYELOMA_D_CLUSTER_DN	36	0.267619	0.924927	0.575758	0.93684	1	3856	tags=22%, list=18%, signal=27%
QI_HYPOXIA	116	0.209578	0.924761	0.620301	0.93615	1	5675	tags=35%, list=26%, signal=47%
CHIARETTI_ACUTE_LYMPHOBLASTIC_LEUKEMIA_ZAP70	54	0.242586	0.924757	0.619597	0.934974	1	3510	tags=24%, list=16%, signal=29%
LEE_EARLY_T_LYMPHOCYTE_DN	36	0.257933	0.921375	0.58	0.94406	1	1542	tags=17%, list=7%, signal=18%
MASRI_RESISTANCE_TO_TAMOXIFEN_AND_AROMATASE_INHIBITORS_DN	18	0.314356	0.921032	0.557647	0.943901	1	5807	tags=56%, list=27%, signal=76%
MCCLUNG_COCAIN_REWARD_4WK	68	0.227466	0.920727	0.628399	0.943642	1	5113	tags=29%, list=23%, signal=38%
TIEN_INTESTINE_PROBIOTICS_6HR_DN	134	0.19763	0.918117	0.734694	0.950353	1	3826	tags=19%, list=17%, signal=23%
LINDVALL_IMMORTALIZED_BY_TERT_UP	66	0.230977	0.917364	0.61791	0.951454	1	5156	tags=32%, list=24%, signal=41%
CHENG_RESPONSE_TO_NICKEL_ACETATE	37	0.259192	0.917174	0.632432	0.950791	1	7360	tags=51%, list=34%, signal=77%
VALK_AML_CLUSTER_13	23	0.289801	0.917081	0.581683	0.949874	1	2868	tags=30%, list=13%, signal=35%
SIMBULAN_UV_RESPONSE_IMMORTALIZED_DN	28	0.275788	0.916949	0.579221	0.949075	1	4808	tags=29%, list=22%, signal=37%
NUNODA_RESPONSE_TO_DASATINIB_IMATINIB_DN	12	0.350312	0.915753	0.548077	0.951442	1	2482	tags=25%, list=11%, signal=28%
MUELLER_METHYLATED_IN_GLIOBLASTOMA	29	0.271327	0.915247	0.590164	0.951648	1	2463	tags=24%, list=11%, signal=27%
BOYLAN_MULTIPLE_MYELOMA_C_D_UP	109	0.208956	0.915173	0.70922	0.950662	1	5552	tags=30%, list=25%, signal=40%
ZHAN_LATE_DIFFERENTIATION_GENES_DN	14	0.334536	0.915084	0.565891	0.949739	1	3910	tags=36%, list=18%, signal=43%
HU_ANGIOGENESIS_UP	19	0.300367	0.912577	0.575377	0.95599	1	5666	tags=32%, list=26%, signal=43%
ZHANG_GATA6_TARGETS_DN	56	0.239198	0.912354	0.621387	0.955482	1	4139	tags=27%, list=19%, signal=33%
KRIGE_RESPONSE_TO_TOSEDOSTAT_6HR_UP	639	0.169857	0.912285	0.915094	0.95452	1	3701	tags=18%, list=17%, signal=21%
BOYAULT_LIVER_CANCER_SUBCLASS_G1_UP	91	0.214173	0.912195	0.645902	0.953611	1	3395	tags=18%, list=16%, signal=21%
KUWANO_RNA_STABILIZED_BY_NO	7	0.411811	0.910739	0.540909	0.9566	1	3250	tags=29%, list=15%, signal=34%
TAKEDA_TARGETS_OF_NUP98_HOXA9_FUSION_3D_DN	25	0.287373	0.910029	0.594595	0.957564	1	2367	tags=28%, list=11%, signal=31%
YAO_TEMPORAL_RESPONSE_TO_PROGESTERONE_CLUSTER_7	66	0.225495	0.909952	0.652597	0.956584	1	5731	tags=30%, list=26%, signal=41%
HUMMERICH_SKIN_CANCER_PROGRESSION_UP	78	0.219775	0.909398	0.684049	0.95706	1	3701	tags=24%, list=17%, signal=29%
AMUNDSON_GENOTOXIC_SIGNATURE	90	0.217376	0.909318	0.679868	0.956117	1	4498	tags=26%, list=21%, signal=32%
PARK_APL_PATHOGENESIS_DN	39	0.248666	0.908929	0.586777	0.956101	1	1929	tags=13%, list=9%, signal=14%
NAKAMURA_METASTASIS_MODEL_DN	35	0.256273	0.908706	0.603825	0.955599	1	3238	tags=23%, list=15%, signal=27%
MA_PITUITARY_FETAL_VS_ADULT_UP	24	0.288224	0.908019	0.598425	0.956397	1	2016	tags=17%, list=9%, signal=18%
TSAI_RESPONSE_TO_IONIZING_RADIATION	126	0.202584	0.906919	0.688406	0.958301	1	5062	tags=30%, list=23%, signal=39%
KYNG_WERNER_SYNDROM_DN	19	0.30143	0.906912	0.575377	0.957152	1	6722	tags=47%, list=31%, signal=68%
NUMATA_CSF3_SIGNALING_VIA_STAT3	19	0.301298	0.906404	0.5958	0.957446	1	4906	tags=47%, list=22%, signal=61%
NIKOLSKY_BREAST_CANCER_17Q21_Q25_AMPLICON	254	0.183485	0.906136	0.812808	0.957012	1	2373	tags=13%, list=11%, signal=15%
ELVIDGE_HYPOXIA_BY_DMOG_UP	105	0.207955	0.906122	0.713333	0.955883	1	3743	tags=24%, list=17%, signal=29%
VANASSE_BCL2_TARGETS_UP	31	0.261257	0.905521	0.623737	0.956498	1	3844	tags=29%, list=18%, signal=35%
TAGHAVI_NEOPLASTIC_TRANSFORMATION	10	0.354603	0.905518	0.56974	0.955337	1	1365	tags=20%, list=6%, signal=21%
BRUINS_UVC_RESPONSE_VIA_TP53_GROUP_C	65	0.226459	0.903884	0.688272	0.958902	1	3011	tags=18%, list=14%, signal=21%
CHANDRAN_METASTASIS_UP	141	0.197222	0.903661	0.711382	0.958369	1	3759	tags=20%, list=17%, signal=24%
BENPORATH_ES_1	294	0.177703	0.903483	0.854749	0.95772	1	5138	tags=26%, list=23%, signal=34%
FIGUEROA_AML_METHYLATION_CLUSTER_1_DN	28	0.274605	0.902803	0.595855	0.9585	1	3145	tags=25%, list=14%, signal=29%
ZHAN_MULTIPLE_MYELOMA_MF_UP	39	0.249772	0.901509	0.645251	0.961022	1	1626	tags=13%, list=7%, signal=14%
WATTEL_AUTONOMOUS_THYROID_ADENOMA_UP	53	0.233266	0.90149	0.64759	0.959908	1	3222	tags=21%, list=15%, signal=24%
SHIPP_DLBCL_CURED_VS_FATAL_DN	34	0.262811	0.90073	0.623306	0.960886	1	6368	tags=50%, list=29%, signal=70%
WANG_SMARCE1_TARGETS_DN	283	0.18051	0.900261	0.825871	0.961047	1	3732	tags=20%, list=17%, signal=24%
MIKKELSEN_NPC_ICP_WITH_H3K27ME3	10	0.365102	0.900247	0.582766	0.959923	1	2037	tags=30%, list=9%, signal=33%
MARIADASON_REGULATED_BY_HISTONE_ACETYLATION_UP	61	0.229746	0.900189	0.655977	0.958929	1	3654	tags=25%, list=17%, signal=29%
LINDSTEDT_DENDRITIC_CELL_MATURATION_B	47	0.238961	0.899867	0.659763	0.958702	1	6354	tags=40%, list=29%, signal=57%
BYSTRYKH_HEMATOPOIESIS_STEM_CELL_RUNX1	9	0.366492	0.899286	0.578454	0.959194	1	4375	tags=44%, list=20%, signal=56%
SANSOM_APC_MYC_TARGETS	162	0.195805	0.89874	0.750988	0.959602	1	6212	tags=33%, list=28%, signal=46%
ZEMBUTSU_SENSITIVITY_TO_NIMUSTINE	15	0.315645	0.898154	0.59434	0.960138	1	218	tags=7%, list=1%, signal=7%
PARENT_MTOR_SIGNALING_DN	34	0.257061	0.897103	0.607558	0.961925	1	4808	tags=32%, list=22%, signal=41%
LABBE_TGFB1_TARGETS_DN	93	0.210413	0.896258	0.694704	0.963089	1	2571	tags=17%, list=12%, signal=19%
KIM_MYC_AMPLIFICATION_TARGETS_UP	150	0.191545	0.895152	0.764706	0.965007	1	5077	tags=24%, list=23%, signal=31%
DARWICHE_PAPILLOMA_RISK_LOW_UP	117	0.201018	0.894869	0.74386	0.96461	1	2709	tags=17%, list=12%, signal=19%
NEBEN_AML_WITH_FLT3_OR_NRAS_DN	11	0.344759	0.894583	0.589041	0.964247	1	3207	tags=36%, list=15%, signal=43%
CASORELLI_ACUTE_PROMYELOCYTIC_LEUKEMIA_DN	522	0.169021	0.894123	0.921875	0.96433	1	6078	tags=32%, list=28%, signal=44%
SCHWAB_TARGETS_OF_BMYB_POLYMORPHIC_VARIANTS_DN	14	0.329332	0.893819	0.591787	0.964	1	1069	tags=21%, list=5%, signal=23%
GRADE_COLON_CANCER_UP	622	0.167917	0.893752	0.893805	0.963021	1	3859	tags=17%, list=18%, signal=20%
DAZARD_UV_RESPONSE_CLUSTER_G3	14	0.315659	0.892424	0.588808	0.965598	1	5731	tags=64%, list=26%, signal=87%
COULOUARN_TEMPORAL_TGFB1_SIGNATURE_DN	114	0.200528	0.892393	0.719472	0.964552	1	4035	tags=22%, list=18%, signal=27%
DUAN_PRDM5_TARGETS	59	0.226293	0.890373	0.713068	0.968836	1	2629	tags=17%, list=12%, signal=19%
BAKER_HEMATOPOESIS_STAT5_TARGETS	7	0.402635	0.888643	0.587678	0.972384	1	4960	tags=43%, list=23%, signal=55%
BROWNE_HCMV_INFECTION_1HR_DN	175	0.189554	0.888218	0.782609	0.972335	1	5740	tags=33%, list=26%, signal=45%
ROSTY_CERVICAL_CANCER_PROLIFERATION_CLUSTER	119	0.201171	0.88821	0.727273	0.971201	1	6680	tags=33%, list=31%, signal=47%
YANG_BREAST_CANCER_ESR1_BULK_DN	20	0.292506	0.888013	0.633588	0.970609	1	4933	tags=40%, list=23%, signal=52%
YORDY_RECIPROCAL_REGULATION_BY_ETS1_AND_SP100_DN	55	0.22531	0.886062	0.69337	0.97476	1	4045	tags=29%, list=18%, signal=36%
CHANG_CYCLING_GENES	113	0.202385	0.885866	0.784314	0.974201	1	6547	tags=32%, list=30%, signal=45%
BANDRES_RESPONSE_TO_CARMUSTIN_WITHOUT_MGMT_48HR_DN	26	0.271791	0.881041	0.649867	0.985883	1	6809	tags=50%, list=31%, signal=72%
KERLEY_RESPONSE_TO_CISPLATIN_DN	5	0.426426	0.880956	0.583878	0.984956	1	3397	tags=40%, list=16%, signal=47%
GENTILE_UV_RESPONSE_CLUSTER_D1	14	0.320896	0.880498	0.642005	0.985092	1	5990	tags=50%, list=27%, signal=69%
KIM_ALL_DISORDERS_CALB1_CORR_DN	31	0.256955	0.879753	0.674797	0.985909	1	3250	tags=23%, list=15%, signal=26%
APPIERTO_RESPONSE_TO_FENRETINIDE_UP	31	0.256222	0.879726	0.676692	0.98483	1	967	tags=13%, list=4%, signal=13%
LOCKWOOD_AMPLIFIED_IN_LUNG_CANCER	171	0.189838	0.879069	0.805861	0.985416	1	3581	tags=18%, list=16%, signal=21%
SHAFFER_IRF4_TARGETS_IN_ACTIVATED_B_LYMPHOCYTE	73	0.215895	0.878548	0.727273	0.985643	1	5320	tags=32%, list=24%, signal=41%
SCHEIDEREIT_IKK_INTERACTING_PROTEINS	49	0.234121	0.87754	0.7	0.987114	1	6578	tags=39%, list=30%, signal=55%
KYNG_WERNER_SYNDROM_AND_NORMAL_AGING_UP	74	0.212274	0.877527	0.745562	0.985999	1	4474	tags=28%, list=20%, signal=36%
SWEET_KRAS_TARGETS_DN	52	0.227086	0.877444	0.681818	0.985058	1	3608	tags=25%, list=16%, signal=30%
YAGUE_PRETUMOR_DRUG_RESISTANCE_UP	6	0.413571	0.876651	0.587973	0.985864	1	1026	tags=17%, list=5%, signal=17%
LEIN_MIDBRAIN_MARKERS	66	0.215217	0.875629	0.734568	0.987421	1	5173	tags=32%, list=24%, signal=42%
POS_RESPONSE_TO_HISTAMINE_DN	7	0.390869	0.875594	0.596199	0.986357	1	3375	tags=29%, list=15%, signal=34%
LU_EZH2_TARGETS_DN	275	0.176393	0.875398	0.907216	0.985697	1	4639	tags=23%, list=21%, signal=28%
OKAWA_NEUROBLASTOMA_1P36_31_DELETION	21	0.282088	0.874101	0.658416	0.987899	1	4264	tags=33%, list=19%, signal=41%
ZHAN_MULTIPLE_MYELOMA_LB_UP	30	0.256665	0.874032	0.689655	0.986976	1	839	tags=13%, list=4%, signal=14%
CHEN_LIVER_METABOLISM_QTL_CIS	74	0.211677	0.873453	0.783784	0.987287	1	1803	tags=14%, list=8%, signal=15%
SETLUR_PROSTATE_CANCER_TMPRSS2_ERG_FUSION_UP	56	0.225938	0.873066	0.69209	0.987195	1	2529	tags=14%, list=12%, signal=16%
MYLLYKANGAS_AMPLIFICATION_HOT_SPOT_15	9	0.357894	0.872292	0.616667	0.988039	1	4950	tags=33%, list=23%, signal=43%
SHIN_B_CELL_LYMPHOMA_CLUSTER_1	11	0.337392	0.872125	0.62619	0.987335	1	499	tags=18%, list=2%, signal=19%
TAKEDA_TARGETS_OF_NUP98_HOXA9_FUSION_16D_DN	96	0.203619	0.871731	0.777778	0.987278	1	2551	tags=15%, list=12%, signal=16%
SESTO_RESPONSE_TO_UV_C3	19	0.285461	0.871629	0.629534	0.986386	1	3711	tags=26%, list=17%, signal=32%
LI_DCP2_BOUND_MRNA	69	0.213682	0.87132	0.763848	0.986038	1	4498	tags=19%, list=21%, signal=24%
VANTVEER_BREAST_CANCER_ESR1_DN	183	0.183295	0.870131	0.859849	0.987907	1	5808	tags=32%, list=27%, signal=43%
LEE_AGING_NEOCORTEX_UP	79	0.209212	0.86972	0.763333	0.987831	1	4311	tags=27%, list=20%, signal=33%
HONRADO_BREAST_CANCER_BRCA1_VS_BRCA2	15	0.312289	0.868645	0.62341	0.989329	1	1085	tags=13%, list=5%, signal=14%
RAMPON_ENRICHED_LEARNING_ENVIRONMENT_EARLY_DN	9	0.363106	0.868542	0.613954	0.988441	1	1876	tags=22%, list=9%, signal=24%
MORI_PRE_BI_LYMPHOCYTE_DN	62	0.220981	0.868344	0.72997	0.987838	1	1203	tags=10%, list=5%, signal=10%
JIANG_TIP30_TARGETS_UP	39	0.243577	0.866585	0.712166	0.991259	1	3828	tags=26%, list=17%, signal=31%
HOFFMANN_SMALL_PRE_BII_TO_IMMATURE_B_LYMPHOCYTE_DN	43	0.237835	0.866571	0.681948	0.990165	1	2564	tags=21%, list=12%, signal=24%
SHIRAISHI_PLZF_TARGETS_DN	7	0.381916	0.866433	0.629032	0.989367	1	2734	tags=43%, list=12%, signal=49%
BOSCO_ALLERGEN_INDUCED_TH2_ASSOCIATED_MODULE	119	0.197658	0.865564	0.808081	0.99036	1	4657	tags=27%, list=21%, signal=34%
THEILGAARD_NEUTROPHIL_AT_SKIN_WOUND_UP	65	0.214306	0.864404	0.750779	0.992069	1	1225	tags=9%, list=6%, signal=10%
EGUCHI_CELL_CYCLE_RB1_TARGETS	20	0.278718	0.86412	0.666667	0.991617	1	6547	tags=35%, list=30%, signal=50%
CHIBA_RESPONSE_TO_TSA_DN	19	0.280797	0.863925	0.664103	0.990977	1	4735	tags=26%, list=22%, signal=34%
SANA_RESPONSE_TO_IFNG_DN	73	0.206126	0.862893	0.73125	0.992362	1	5115	tags=27%, list=23%, signal=36%
MORI_PLASMA_CELL_DN	28	0.261067	0.8621	0.653747	0.993164	1	3494	tags=21%, list=16%, signal=25%
BRUINS_UVC_RESPONSE_MIDDLE	72	0.213197	0.861896	0.764012	0.992519	1	5366	tags=35%, list=25%, signal=46%
KYNG_DNA_DAMAGE_BY_4NQO	32	0.255994	0.861609	0.673317	0.992119	1	2634	tags=25%, list=12%, signal=28%
GOTZMANN_EPITHELIAL_TO_MESENCHYMAL_TRANSITION_DN	191	0.18175	0.86148	0.861344	0.991336	1	3677	tags=18%, list=17%, signal=21%
KORKOLA_EMBRYONAL_CARCINOMA	7	0.384644	0.860223	0.626829	0.993232	1	4357	tags=57%, list=20%, signal=71%
GENTILE_UV_LOW_DOSE_DN	53	0.222741	0.860002	0.732733	0.992618	1	5376	tags=36%, list=25%, signal=47%
RATTENBACHER_BOUND_BY_CELF1	291	0.171531	0.859676	0.923077	0.992319	1	4462	tags=22%, list=20%, signal=27%
CORRADETTI_MTOR_PATHWAY_REGULATORS_DN	5	0.41856	0.859642	0.623025	0.991269	1	6427	tags=60%, list=29%, signal=85%
RAY_TUMORIGENESIS_BY_ERBB2_CDC25A_UP	88	0.201653	0.859367	0.787037	0.990796	1	4960	tags=27%, list=23%, signal=35%
CREIGHTON_AKT1_SIGNALING_VIA_MTOR_UP	32	0.251617	0.85666	0.688705	0.9962	1	5687	tags=28%, list=26%, signal=38%
SHI_SPARC_TARGETS_UP	19	0.281689	0.856305	0.675676	0.995941	1	4603	tags=37%, list=21%, signal=47%
PEDERSEN_METASTASIS_BY_ERBB2_ISOFORM_5	9	0.351737	0.855961	0.614679	0.995609	1	4274	tags=33%, list=20%, signal=41%
GHANDHI_BYSTANDER_IRRADIATION_UP	61	0.215971	0.855619	0.743284	0.995288	1	1669	tags=15%, list=8%, signal=16%
LANDIS_ERBB2_BREAST_TUMORS_324_UP	121	0.193666	0.85364	0.839286	0.99888	1	6737	tags=36%, list=31%, signal=51%
LY_AGING_OLD_UP	7	0.37143	0.853315	0.637188	0.998491	1	3702	tags=43%, list=17%, signal=52%
SMIRNOV_RESPONSE_TO_IR_2HR_DN	43	0.229352	0.851281	0.728	1	1	3697	tags=26%, list=17%, signal=31%
GOTZMANN_EPITHELIAL_TO_MESENCHYMAL_TRANSITION_UP	65	0.21193	0.851113	0.775281	1	1	3554	tags=25%, list=16%, signal=29%
WU_HBX_TARGETS_2_DN	13	0.324499	0.851086	0.631206	1	1	4079	tags=38%, list=19%, signal=47%
TIAN_BHLHA15_TARGETS	14	0.312726	0.850819	0.690418	0.999775	1	97	tags=7%, list=0%, signal=7%
KORKOLA_EMBRYONIC_CARCINOMA_VS_SEMINOMA_UP	19	0.283936	0.850815	0.699229	0.998684	1	1286	tags=16%, list=6%, signal=17%
LINDSTEDT_DENDRITIC_CELL_MATURATION_C	59	0.217563	0.850376	0.769911	0.998602	1	2720	tags=19%, list=12%, signal=21%
VISALA_AGING_LYMPHOCYTE_DN	14	0.312147	0.849506	0.675258	0.999416	1	7524	tags=57%, list=34%, signal=87%
MULLIGHAN_NPM1_MUTATED_SIGNATURE_1_UP	208	0.178459	0.849487	0.921811	0.998368	1	3402	tags=17%, list=16%, signal=20%
YAMASHITA_LIVER_CANCER_STEM_CELL_UP	43	0.229267	0.846899	0.738162	1	1	3005	tags=21%, list=14%, signal=24%
KYNG_RESPONSE_TO_H2O2_VIA_ERCC6	15	0.30358	0.846361	0.65285	1	1	4470	tags=33%, list=20%, signal=42%
MIKKELSEN_MCV6_ICP_WITH_H3K4ME3_AND_H3K27ME3	24	0.259684	0.846351	0.707921	1	1	2091	tags=21%, list=10%, signal=23%
WEST_ADRENOCORTICAL_TUMOR_UP	245	0.171135	0.845154	0.951219	1	1	5059	tags=24%, list=23%, signal=31%
FRIDMAN_IMMORTALIZATION_DN	30	0.250478	0.844981	0.710256	1	1	3776	tags=30%, list=17%, signal=36%
ZWANG_EGF_INTERVAL_UP	47	0.225234	0.844404	0.77809	1	1	4657	tags=28%, list=21%, signal=35%
SMID_BREAST_CANCER_RELAPSE_IN_LIVER_UP	6	0.385579	0.843948	0.633663	1	1	352	tags=17%, list=2%, signal=17%
MAGRANGEAS_MULTIPLE_MYELOMA_IGG_VS_IGA_UP	18	0.279452	0.843473	0.66005	1	1	3005	tags=17%, list=14%, signal=19%
IIZUKA_LIVER_CANCER_PROGRESSION_L1_G1_DN	11	0.327623	0.842967	0.693512	1	1	4651	tags=27%, list=21%, signal=35%
TONKS_TARGETS_OF_RUNX1_RUNX1T1_FUSION_SUSTAINED_IN_GRANULOCYTE_UP	13	0.312108	0.841955	0.678816	1	1	2019	tags=23%, list=9%, signal=25%
NIKOLSKY_BREAST_CANCER_19Q13.4_AMPLICON	6	0.394854	0.841765	0.656398	1	1	1863	tags=33%, list=9%, signal=36%
FUJIWARA_PARK2_HEPATOCYTE_PROLIFERATION_DN	6	0.398181	0.841652	0.662736	1	1	1158	tags=17%, list=5%, signal=18%
HIRSCH_CELLULAR_TRANSFORMATION_SIGNATURE_DN	82	0.200725	0.841552	0.782895	1	1	3221	tags=15%, list=15%, signal=17%
XU_HGF_TARGETS_REPRESSED_BY_AKT1_UP	9	0.348693	0.839695	0.656682	1	1	1460	tags=11%, list=7%, signal=12%
MATZUK_LUTEAL_GENES	8	0.367256	0.839673	0.669643	1	1	326	tags=13%, list=1%, signal=13%
GALI_TP53_TARGETS_APOPTOTIC_DN	5	0.425952	0.837401	0.648148	1	1	5017	tags=60%, list=23%, signal=78%
WEIGEL_OXIDATIVE_STRESS_RESPONSE	29	0.243915	0.836762	0.726316	1	1	1876	tags=14%, list=9%, signal=15%
WANG_METASTASIS_OF_BREAST_CANCER_ESR1_UP	19	0.279375	0.836743	0.712121	1	1	6954	tags=47%, list=32%, signal=69%
HOLLEMAN_VINCRISTINE_RESISTANCE_ALL_UP	19	0.274718	0.836437	0.708122	1	1	1484	tags=21%, list=7%, signal=23%
GRAHAM_CML_QUIESCENT_VS_NORMAL_DIVIDING_DN	8	0.356053	0.836316	0.649412	1	1	3221	tags=38%, list=15%, signal=44%
BOHN_PRIMARY_IMMUNODEFICIENCY_SYNDROM_UP	36	0.240245	0.835723	0.759563	1	1	1483	tags=11%, list=7%, signal=12%
BROCKE_APOPTOSIS_REVERSED_BY_IL6	113	0.189659	0.834091	0.82807	1	1	3884	tags=22%, list=18%, signal=27%
SHEPARD_BMYB_MORPHOLINO_DN	165	0.178867	0.833886	0.877637	1	1	4560	tags=24%, list=21%, signal=30%
BALLIF_DEVELOPMENTAL_DISABILITY_P16_P12_DELETION	12	0.327759	0.83354	0.711165	1	1	6415	tags=58%, list=29%, signal=82%
JEON_SMAD6_TARGETS_UP	19	0.280743	0.833456	0.71504	1	1	4735	tags=32%, list=22%, signal=40%
LINDGREN_BLADDER_CANCER_CLUSTER_3_UP	250	0.169198	0.832486	0.935185	1	1	6442	tags=36%, list=29%, signal=50%
FUNG_IL2_TARGETS_WITH_STAT5_BINDING_SITES_T1	8	0.354619	0.832477	0.659955	1	1	4003	tags=50%, list=18%, signal=61%
CHEN_ETV5_TARGETS_TESTIS	19	0.279298	0.831737	0.712821	1	1	4839	tags=37%, list=22%, signal=47%
BURTON_ADIPOGENESIS_3	87	0.196123	0.831349	0.840841	1	1	6547	tags=41%, list=30%, signal=59%
LOPEZ_MESOTHELIOMA_SURVIVAL_OVERALL_DN	14	0.297624	0.831297	0.737113	1	1	3110	tags=21%, list=14%, signal=25%
MURAKAMI_UV_RESPONSE_1HR_UP	10	0.333936	0.830188	0.697733	1	1	7413	tags=50%, list=34%, signal=76%
DELPUECH_FOXO3_TARGETS_UP	59	0.209589	0.829951	0.834375	1	1	3910	tags=25%, list=18%, signal=31%
NUNODA_RESPONSE_TO_DASATINIB_IMATINIB_UP	28	0.250103	0.828263	0.754569	1	1	4960	tags=29%, list=23%, signal=37%
CHEMNITZ_RESPONSE_TO_PROSTAGLANDIN_E2_UP	106	0.188507	0.828044	0.861842	1	1	4732	tags=23%, list=22%, signal=29%
ZHAN_V1_LATE_DIFFERENTIATION_GENES_DN	12	0.310229	0.827995	0.64133	1	1	4546	tags=42%, list=21%, signal=53%
KOKKINAKIS_METHIONINE_DEPRIVATION_48HR_UP	119	0.189395	0.827725	0.875	1	1	5707	tags=35%, list=26%, signal=47%
SHI_SPARC_TARGETS_DN	11	0.323893	0.825713	0.668293	1	1	2968	tags=36%, list=14%, signal=42%
AMIT_EGF_RESPONSE_120_HELA	59	0.209783	0.825465	0.828313	1	1	3667	tags=24%, list=17%, signal=28%
ZHANG_RESPONSE_TO_CANTHARIDIN_DN	57	0.213069	0.825423	0.83844	1	1	3401	tags=19%, list=16%, signal=23%
HINATA_NFKB_TARGETS_KERATINOCYTE_UP	79	0.199016	0.824337	0.830721	1	1	2267	tags=15%, list=10%, signal=17%
SHIN_B_CELL_LYMPHOMA_CLUSTER_2	28	0.245496	0.824023	0.746114	1	1	5928	tags=43%, list=27%, signal=59%
NOUSHMEHR_GBM_SOMATIC_MUTATED	8	0.353947	0.822024	0.675991	1	1	2397	tags=25%, list=11%, signal=28%
LEE_CALORIE_RESTRICTION_NEOCORTEX_UP	71	0.203944	0.821962	0.84345	1	1	3433	tags=20%, list=16%, signal=23%
FOSTER_TOLERANT_MACROPHAGE_DN	340	0.1611	0.821774	0.977528	1	1	4678	tags=23%, list=21%, signal=29%
TIEN_INTESTINE_PROBIOTICS_2HR_DN	70	0.201048	0.821641	0.83526	1	1	1920	tags=11%, list=9%, signal=12%
FEVR_CTNNB1_TARGETS_DN	416	0.156838	0.82011	0.986301	1	1	6753	tags=35%, list=31%, signal=50%
HALMOS_CEBPA_TARGETS_UP	47	0.221341	0.819834	0.79096	1	1	3425	tags=23%, list=16%, signal=28%
MARIADASON_RESPONSE_TO_BUTYRATE_SULINDAC_4	15	0.283374	0.818811	0.735084	1	1	5257	tags=40%, list=24%, signal=53%
HALMOS_CEBPA_TARGETS_DN	39	0.224607	0.818287	0.788204	1	1	3608	tags=23%, list=16%, signal=28%
SYED_ESTRADIOL_RESPONSE	16	0.283612	0.817831	0.734554	1	1	2412	tags=13%, list=11%, signal=14%
BERTUCCI_INVASIVE_CARCINOMA_DUCTAL_VS_LOBULAR_UP	20	0.269631	0.81725	0.75063	1	1	4605	tags=35%, list=21%, signal=44%
WEIGEL_OXIDATIVE_STRESS_BY_TBH_AND_H2O2	30	0.243399	0.817144	0.745989	1	1	1578	tags=10%, list=7%, signal=11%
YU_MYC_TARGETS_UP	32	0.23537	0.816474	0.786486	1	1	5953	tags=28%, list=27%, signal=39%
AMIT_EGF_RESPONSE_40_HELA	37	0.231667	0.816421	0.776074	1	1	4400	tags=27%, list=20%, signal=34%
SAKAI_TUMOR_INFILTRATING_MONOCYTES_DN	68	0.201042	0.814843	0.842105	1	1	1311	tags=7%, list=6%, signal=8%
BAKER_HEMATOPOESIS_STAT1_TARGETS	10	0.325408	0.81383	0.673861	1	1	4511	tags=40%, list=21%, signal=50%
SENESE_HDAC3_TARGETS_DN	379	0.157403	0.813534	0.957831	1	1	4812	tags=23%, list=22%, signal=29%
JOSEPH_RESPONSE_TO_SODIUM_BUTYRATE_UP	28	0.244521	0.813504	0.7625	1	1	2190	tags=11%, list=10%, signal=12%
KANNAN_TP53_TARGETS_DN	20	0.263876	0.812764	0.772727	1	1	4461	tags=30%, list=20%, signal=38%
ZHANG_RESPONSE_TO_CANTHARIDIN_UP	17	0.280674	0.81268	0.748705	1	1	2881	tags=24%, list=13%, signal=27%
OUELLET_CULTURED_OVARIAN_CANCER_INVASIVE_VS_LMP_UP	54	0.212198	0.810893	0.832386	1	1	5064	tags=26%, list=23%, signal=34%
BANDRES_RESPONSE_TO_CARMUSTIN_WITHOUT_MGMT_24HR_UP	13	0.294725	0.810811	0.719048	1	1	15442	tags=100%, list=71%, signal=339%
BENPORATH_ES_CORE_NINE_CORRELATED	91	0.192513	0.810767	0.88961	1	1	5566	tags=31%, list=25%, signal=41%
WHITFIELD_CELL_CYCLE_G1_S	97	0.187505	0.8107	0.896296	1	1	6013	tags=37%, list=27%, signal=51%
VALK_AML_CLUSTER_15	25	0.25221	0.810508	0.747968	1	1	5225	tags=28%, list=24%, signal=37%
FUNG_IL2_SIGNALING_2	10	0.324009	0.810138	0.702899	1	1	4003	tags=40%, list=18%, signal=49%
GROSS_HYPOXIA_VIA_ELK3_ONLY_UP	30	0.243427	0.809435	0.789203	1	1	2231	tags=17%, list=10%, signal=19%
WHITFIELD_CELL_CYCLE_S	107	0.184045	0.809423	0.90106	1	1	6680	tags=36%, list=31%, signal=52%
MUNSHI_MULTIPLE_MYELOMA_UP	71	0.202247	0.808695	0.849693	1	1	3479	tags=17%, list=16%, signal=20%
MILI_PSEUDOPODIA_HAPTOTAXIS_DN	522	0.150873	0.807417	1	1	1	4495	tags=21%, list=21%, signal=26%
GRAHAM_CML_QUIESCENT_VS_CML_DIVIDING_UP	18	0.27171	0.806564	0.746154	1	1	2551	tags=28%, list=12%, signal=31%
FREDERICK_PRKCI_TARGETS	8	0.349585	0.806275	0.704434	1	1	306	tags=13%, list=1%, signal=13%
MATTHEWS_AP1_TARGETS	17	0.279856	0.80592	0.740385	1	1	4137	tags=35%, list=19%, signal=43%
HIRSCH_CELLULAR_TRANSFORMATION_SIGNATURE_UP	199	0.169441	0.805339	0.969027	1	1	3942	tags=21%, list=18%, signal=26%
BHAT_ESR1_TARGETS_VIA_AKT1_DN	65	0.200492	0.804466	0.891117	1	1	3358	tags=22%, list=15%, signal=25%
LI_LUNG_CANCER	34	0.232001	0.803557	0.823529	1	1	1299	tags=9%, list=6%, signal=9%
SEITZ_NEOPLASTIC_TRANSFORMATION_BY_8P_DELETION_DN	25	0.244854	0.803489	0.8	1	1	3090	tags=24%, list=14%, signal=28%
ROZANOV_MMP14_TARGETS_DN	23	0.256861	0.803033	0.756684	1	1	2527	tags=26%, list=12%, signal=29%
DAZARD_UV_RESPONSE_CLUSTER_G24	20	0.259566	0.800537	0.765743	1	1	5654	tags=45%, list=26%, signal=61%
YAO_TEMPORAL_RESPONSE_TO_PROGESTERONE_CLUSTER_3	14	0.294113	0.800058	0.748731	1	1	1763	tags=21%, list=8%, signal=23%
SUNG_METASTASIS_STROMA_UP	88	0.19061	0.798744	0.880795	1	1	3746	tags=23%, list=17%, signal=27%
PENG_GLUCOSE_DEPRIVATION_DN	134	0.176872	0.79781	0.933798	1	1	4669	tags=24%, list=21%, signal=30%
FALVELLA_SMOKERS_WITH_LUNG_CANCER	64	0.19829	0.79737	0.897661	1	1	3531	tags=19%, list=16%, signal=22%
VALK_AML_CLUSTER_16	19	0.266041	0.795556	0.767313	1	1	3146	tags=26%, list=14%, signal=31%
PETRETTO_BLOOD_PRESSURE_DN	5	0.397423	0.795452	0.712644	1	1	13192	tags=100%, list=60%, signal=252%
ODONNELL_TFRC_TARGETS_DN	100	0.183709	0.795234	0.916667	1	1	5072	tags=24%, list=23%, signal=31%
KOKKINAKIS_METHIONINE_DEPRIVATION_96HR_DN	69	0.197881	0.795112	0.884012	1	1	3544	tags=19%, list=16%, signal=22%
LOPEZ_TRANSLATION_VIA_FN1_SIGNALING	31	0.226823	0.795076	0.802057	1	1	4335	tags=23%, list=20%, signal=28%
MOOTHA_MITOCHONDRIA	396	0.154693	0.794209	1	1	1	2807	tags=11%, list=13%, signal=12%
LUI_THYROID_CANCER_CLUSTER_1	42	0.219801	0.793636	0.803922	1	1	4946	tags=31%, list=23%, signal=40%
BYSTRYKH_HEMATOPOIESIS_STEM_CELL_FLI1	8	0.338939	0.792986	0.715663	1	1	3048	tags=25%, list=14%, signal=29%
NUYTTEN_EZH2_TARGETS_DN	704	0.146572	0.792824	1	1	1	5478	tags=26%, list=25%, signal=33%
PYEON_HPV_POSITIVE_TUMORS_DN	8	0.338399	0.792224	0.734375	1	1	2205	tags=25%, list=10%, signal=28%
WHITE_NEUROBLASTOMA_WITH_1P36.3_DELETION	19	0.261318	0.791815	0.786082	1	1	4264	tags=32%, list=19%, signal=39%
KORKOLA_CORRELATED_WITH_POU5F1	20	0.260963	0.789826	0.778626	1	1	4357	tags=35%, list=20%, signal=44%
KOKKINAKIS_METHIONINE_DEPRIVATION_48HR_DN	61	0.199709	0.789666	0.843658	1	1	2190	tags=15%, list=10%, signal=16%
SCIAN_INVERSED_TARGETS_OF_TP53_AND_TP73_UP	8	0.342946	0.789139	0.711268	1	1	3135	tags=38%, list=14%, signal=44%
LOPES_METHYLATED_IN_COLON_CANCER_UP	22	0.25381	0.786956	0.79798	1	1	3759	tags=27%, list=17%, signal=33%
UDAYAKUMAR_MED1_TARGETS_UP	110	0.179206	0.786028	0.953642	1	1	5843	tags=30%, list=27%, signal=41%
MIKKELSEN_MCV6_LCP_WITH_H3K27ME3	19	0.258291	0.78576	0.779703	1	1	3881	tags=26%, list=18%, signal=32%
TSUTSUMI_FBXW8_TARGETS	8	0.343993	0.785685	0.710345	1	1	2106	tags=25%, list=10%, signal=28%
ZHOU_CELL_CYCLE_GENES_IN_IR_RESPONSE_24HR	99	0.181791	0.785539	0.958064	1	1	5899	tags=30%, list=27%, signal=41%
YAMASHITA_LIVER_CANCER_WITH_EPCAM_UP	39	0.215943	0.78539	0.860399	1	1	5642	tags=26%, list=26%, signal=34%
SARTIPY_BLUNTED_BY_INSULIN_RESISTANCE_UP	17	0.269264	0.785208	0.738272	1	1	3537	tags=35%, list=16%, signal=42%
DANG_BOUND_BY_MYC	889	0.144402	0.783634	1	1	1	5428	tags=25%, list=25%, signal=31%
AZARE_NEOPLASTIC_TRANSFORMATION_BY_STAT3_UP	15	0.273811	0.78284	0.779018	1	1	4625	tags=40%, list=21%, signal=51%
PUJANA_XPRSS_INT_NETWORK	137	0.171907	0.781773	0.948097	1	1	7244	tags=39%, list=33%, signal=59%
DACOSTA_UV_RESPONSE_VIA_ERCC3_COMMON_DN	387	0.152784	0.781475	1	1	1	5644	tags=25%, list=26%, signal=33%
YUAN_ZNF143_PARTNERS	16	0.278647	0.781192	0.773869	1	1	5920	tags=38%, list=27%, signal=51%
CHIANG_LIVER_CANCER_SUBCLASS_UNANNOTATED_UP	59	0.196555	0.779955	0.877907	1	1	4680	tags=31%, list=21%, signal=39%
NAKAMURA_METASTASIS	35	0.223123	0.779674	0.795455	1	1	3505	tags=26%, list=16%, signal=31%
LOPEZ_MESOTELIOMA_SURVIVAL_TIME_DN	7	0.347855	0.779205	0.752232	1	1	691	tags=14%, list=3%, signal=15%
TCGA_GLIOBLASTOMA_MUTATED	8	0.335855	0.779004	0.725055	1	1	3615	tags=25%, list=17%, signal=30%
XU_HGF_TARGETS_INDUCED_BY_AKT1_48HR_DN	18	0.257004	0.77872	0.778626	1	1	1111	tags=11%, list=5%, signal=12%
ZHOU_TNF_SIGNALING_4HR	45	0.210965	0.777308	0.872521	1	1	4470	tags=24%, list=20%, signal=31%
SESTO_RESPONSE_TO_UV_C2	42	0.215938	0.777287	0.844504	1	1	5520	tags=29%, list=25%, signal=38%
KIM_WT1_TARGETS_DN	353	0.152678	0.777267	1	1	1	3451	tags=14%, list=16%, signal=17%
ISHIDA_E2F_TARGETS	45	0.212491	0.777186	0.838235	1	1	7779	tags=42%, list=36%, signal=65%
NIKOLSKY_BREAST_CANCER_7P15_AMPLICON	10	0.310615	0.776961	0.76087	1	1	2159	tags=20%, list=10%, signal=22%
SMID_BREAST_CANCER_RELAPSE_IN_BRAIN_UP	35	0.217718	0.775187	0.853994	1	1	2111	tags=14%, list=10%, signal=16%
ZHOU_TNF_SIGNALING_30MIN	44	0.208583	0.774162	0.867568	1	1	3628	tags=18%, list=17%, signal=22%
ZHENG_FOXP3_TARGETS_IN_THYMUS_DN	11	0.305819	0.773768	0.796296	1	1	2290	tags=27%, list=10%, signal=30%
NIKOLSKY_BREAST_CANCER_1Q21_AMPLICON	33	0.226627	0.772607	0.830601	1	1	3465	tags=21%, list=16%, signal=25%
VETTER_TARGETS_OF_PRKCA_AND_ETS1_UP	13	0.280515	0.772286	0.771499	1	1	6589	tags=62%, list=30%, signal=88%
DEN_INTERACT_WITH_LCA5	23	0.246105	0.771018	0.794189	1	1	5852	tags=35%, list=27%, signal=47%
NEWMAN_ERCC6_TARGETS_UP	19	0.255976	0.769051	0.798544	1	1	3232	tags=26%, list=15%, signal=31%
ASGHARZADEH_NEUROBLASTOMA_POOR_SURVIVAL_DN	35	0.221832	0.768868	0.870732	1	1	3790	tags=26%, list=17%, signal=31%
WORSCHECH_TUMOR_EVASION_AND_TOLEROGENICITY_DN	14	0.279364	0.767891	0.760101	1	1	3078	tags=29%, list=14%, signal=33%
XU_CREBBP_TARGETS_UP	21	0.253082	0.767494	0.816489	1	1	7081	tags=52%, list=32%, signal=77%
STANELLE_E2F1_TARGETS	23	0.244586	0.767435	0.825871	1	1	2791	tags=22%, list=13%, signal=25%
ASTON_MAJOR_DEPRESSIVE_DISORDER_DN	138	0.171451	0.765935	0.974359	1	1	6217	tags=36%, list=28%, signal=49%
IVANOVSKA_MIR106B_TARGETS	67	0.190709	0.765626	0.91369	1	1	2373	tags=13%, list=11%, signal=15%
JACKSON_DNMT1_TARGETS_UP	72	0.18718	0.765379	0.928125	1	1	3916	tags=21%, list=18%, signal=25%
BREDEMEYER_RAG_SIGNALING_VIA_ATM_NOT_VIA_NFKB_DN	30	0.221723	0.764678	0.878378	1	1	827	tags=10%, list=4%, signal=10%
GALE_APL_WITH_FLT3_MUTATED_UP	35	0.221671	0.763236	0.857143	1	1	2634	tags=14%, list=12%, signal=16%
DASU_IL6_SIGNALING_DN	6	0.353196	0.762462	0.727477	1	1	3433	tags=33%, list=16%, signal=40%
BENPORATH_MYC_MAX_TARGETS	627	0.142181	0.762136	1	1	1	5428	tags=23%, list=25%, signal=29%
PARK_HSC_VS_MULTIPOTENT_PROGENITORS_DN	15	0.271364	0.759702	0.804177	1	1	5218	tags=40%, list=24%, signal=52%
BENPORATH_NANOG_TARGETS	754	0.14003	0.759162	1	1	1	5115	tags=23%, list=23%, signal=29%
GENTILE_UV_RESPONSE_CLUSTER_D4	44	0.203806	0.758397	0.919668	1	1	5654	tags=36%, list=26%, signal=49%
GARCIA_TARGETS_OF_FLI1_AND_DAX1_DN	126	0.168285	0.758157	0.96	1	1	7057	tags=34%, list=32%, signal=50%
SCHLOSSER_SERUM_RESPONSE_AUGMENTED_BY_MYC	89	0.180972	0.757826	0.941558	1	1	1561	tags=9%, list=7%, signal=10%
GALLUZZI_PERMEABILIZE_MITOCHONDRIA	39	0.209837	0.757714	0.880597	1	1	5153	tags=31%, list=24%, signal=40%
BURTON_ADIPOGENESIS_PEAK_AT_24HR	34	0.224435	0.757407	0.851003	1	1	3875	tags=18%, list=18%, signal=21%
HENDRICKS_SMARCA4_TARGETS_UP	41	0.203426	0.756984	0.874286	1	1	2967	tags=15%, list=14%, signal=17%
HOLLEMAN_DAUNORUBICIN_B_ALL_DN	10	0.299529	0.75621	0.775176	1	1	15336	tags=100%, list=70%, signal=334%
HASINA_NOL7_TARGETS_UP	11	0.294671	0.756208	0.791563	1	1	5365	tags=45%, list=25%, signal=60%
DARWICHE_PAPILLOMA_RISK_HIGH_VS_LOW_UP	5	0.37012	0.755958	0.762864	1	1	1397	tags=20%, list=6%, signal=21%
MATZUK_EMBRYONIC_GERM_CELL	18	0.257191	0.755389	0.816327	1	1	4511	tags=39%, list=21%, signal=49%
PAL_PRMT5_TARGETS_DN	26	0.232703	0.754898	0.821333	1	1	3796	tags=23%, list=17%, signal=28%
BROWNE_HCMV_INFECTION_2HR_DN	44	0.203583	0.754719	0.867232	1	1	3469	tags=25%, list=16%, signal=30%
DAZARD_UV_RESPONSE_CLUSTER_G4	15	0.271175	0.754434	0.824561	1	1	4304	tags=33%, list=20%, signal=41%
SCHLESINGER_METHYLATED_IN_COLON_CANCER	10	0.304157	0.754284	0.800459	1	1	4130	tags=50%, list=19%, signal=62%
YIH_RESPONSE_TO_ARSENITE_C4	16	0.260599	0.753996	0.819338	1	1	1500	tags=13%, list=7%, signal=13%
JI_RESPONSE_TO_FSH_DN	51	0.200483	0.753081	0.890141	1	1	1749	tags=10%, list=8%, signal=11%
GRAHAM_CML_DIVIDING_VS_NORMAL_DIVIDING_DN	7	0.334593	0.752729	0.767281	1	1	2019	tags=29%, list=9%, signal=31%
KONDO_HYPOXIA	6	0.348882	0.751116	0.762238	1	1	6348	tags=67%, list=29%, signal=94%
XU_RESPONSE_TO_TRETINOIN_DN	10	0.301066	0.751041	0.78271	1	1	3494	tags=20%, list=16%, signal=24%
MATZUK_SPERMATID_DIFFERENTIATION	32	0.211792	0.750235	0.853904	1	1	2737	tags=19%, list=13%, signal=21%
TIAN_TNF_SIGNALING_NOT_VIA_NFKB	20	0.243936	0.749362	0.843284	1	1	4274	tags=30%, list=20%, signal=37%
KAUFFMANN_DNA_REPLICATION_GENES	120	0.169843	0.748939	0.966418	1	1	6612	tags=36%, list=30%, signal=51%
AMIT_SERUM_RESPONSE_60_MCF10A	49	0.19602	0.746991	0.92033	1	1	3717	tags=24%, list=17%, signal=29%
IVANOV_MUTATED_IN_COLON_CANCER	9	0.309957	0.746104	0.761336	1	1	5637	tags=33%, list=26%, signal=45%
SENESE_HDAC1_TARGETS_UP	348	0.14732	0.746089	1	1	1	4727	tags=21%, list=22%, signal=26%
SCHRAETS_MLL_TARGETS_UP	32	0.215798	0.74601	0.902439	1	1	2935	tags=19%, list=13%, signal=22%
CROSBY_E2F4_TARGETS	5	0.378552	0.745626	0.760181	1	1	13605	tags=100%, list=62%, signal=264%
NIKOLSKY_BREAST_CANCER_5P15_AMPLICON	17	0.252974	0.744536	0.831579	1	1	68	tags=6%, list=0%, signal=6%
BURTON_ADIPOGENESIS_5	99	0.172286	0.744473	0.980519	1	1	3628	tags=17%, list=17%, signal=20%
CROONQUIST_IL6_DEPRIVATION_UP	15	0.267147	0.744101	0.805556	1	1	2097	tags=13%, list=10%, signal=15%
BAE_BRCA1_TARGETS_UP	69	0.186609	0.743118	0.932927	1	1	1871	tags=9%, list=9%, signal=9%
ZHAN_MULTIPLE_MYELOMA_CD1_DN	32	0.218603	0.74277	0.839237	1	1	2042	tags=13%, list=9%, signal=14%
NIKOLSKY_BREAST_CANCER_17P11_AMPLICON	6	0.349606	0.741396	0.781176	1	1	2397	tags=17%, list=11%, signal=19%
SCHOEN_NFKB_SIGNALING	30	0.216467	0.740884	0.895442	1	1	3949	tags=27%, list=18%, signal=32%
WAMUNYOKOLI_OVARIAN_CANCER_GRADES_1_2_UP	112	0.168982	0.740386	0.989286	1	1	2720	tags=12%, list=12%, signal=13%
BYSTRYKH_HEMATOPOIESIS_STEM_CELL_SCP2_QTL_TRANS	22	0.239624	0.740101	0.85101	1	1	3402	tags=23%, list=16%, signal=27%
YAMAZAKI_TCEB3_TARGETS_DN	172	0.157087	0.739648	0.996198	1	1	3720	tags=17%, list=17%, signal=20%
TIEN_INTESTINE_PROBIOTICS_24HR_UP	450	0.141588	0.738306	1	1	1	6702	tags=32%, list=31%, signal=46%
KIM_ALL_DISORDERS_DURATION_CORR_DN	122	0.166314	0.737539	0.989011	1	1	6191	tags=30%, list=28%, signal=42%
BYSTRYKH_HEMATOPOIESIS_STEM_CELL_AND_BRAIN_QTL_TRANS	151	0.161802	0.735205	0.991489	1	1	5306	tags=28%, list=24%, signal=36%
FOURNIER_ACINAR_DEVELOPMENT_LATE_UP	8	0.316966	0.734585	0.785548	1	1	3702	tags=25%, list=17%, signal=30%
FERREIRA_EWINGS_SARCOMA_UNSTABLE_VS_STABLE_UP	122	0.167154	0.733672	0.980392	1	1	5708	tags=30%, list=26%, signal=40%
RIZ_ERYTHROID_DIFFERENTIATION_HBZ	35	0.207392	0.73347	0.896739	1	1	2483	tags=14%, list=11%, signal=16%
APPIERTO_RESPONSE_TO_FENRETINIDE_DN	34	0.208237	0.732607	0.908078	1	1	1757	tags=12%, list=8%, signal=13%
BROWNE_HCMV_INFECTION_20HR_DN	85	0.174581	0.731421	0.973856	1	1	4601	tags=21%, list=21%, signal=27%
CHEN_LUNG_CANCER_SURVIVAL	20	0.242383	0.73076	0.843188	1	1	7464	tags=45%, list=34%, signal=68%
CHANDRAN_METASTASIS_TOP50_DN	43	0.200461	0.730534	0.921196	1	1	4648	tags=26%, list=21%, signal=32%
BUSA_SAM68_TARGETS_UP	7	0.327944	0.729472	0.817204	1	1	4859	tags=43%, list=22%, signal=55%
GEORGES_TARGETS_OF_MIR192_AND_MIR215	637	0.136784	0.729353	1	1	1	5655	tags=26%, list=26%, signal=34%
BUCKANOVICH_T_LYMPHOCYTE_HOMING_ON_TUMOR_UP	15	0.267544	0.728928	0.828087	1	1	5306	tags=47%, list=24%, signal=62%
COLLIS_PRKDC_SUBSTRATES	18	0.247613	0.728344	0.846348	1	1	1744	tags=11%, list=8%, signal=12%
RIZ_ERYTHROID_DIFFERENTIATION_APOBEC2	21	0.232381	0.726652	0.875	1	1	2260	tags=19%, list=10%, signal=21%
KIM_ALL_DISORDERS_CALB1_CORR_UP	463	0.138717	0.726571	1	1	1	2571	tags=10%, list=12%, signal=11%
BANDRES_RESPONSE_TO_CARMUSTIN_MGMT_24HR_UP	8	0.309816	0.726507	0.806202	1	1	7125	tags=38%, list=33%, signal=56%
AKL_HTLV1_INFECTION_UP	24	0.227215	0.726165	0.866492	1	1	7588	tags=46%, list=35%, signal=70%
GALINDO_IMMUNE_RESPONSE_TO_ENTEROTOXIN	75	0.175919	0.725447	0.965839	1	1	3496	tags=20%, list=16%, signal=24%
WAMUNYOKOLI_OVARIAN_CANCER_LMP_UP	197	0.150998	0.72434	0.996032	1	1	4090	tags=18%, list=19%, signal=22%
CHICAS_RB1_TARGETS_LOW_SERUM	61	0.181149	0.723958	0.948328	1	1	1228	tags=7%, list=6%, signal=7%
BRACHAT_RESPONSE_TO_METHOTREXATE_DN	20	0.242982	0.722868	0.84901	1	1	6415	tags=45%, list=29%, signal=64%
MIKKELSEN_DEDIFFERENTIATED_STATE_UP	8	0.305339	0.72273	0.788991	1	1	3713	tags=25%, list=17%, signal=30%
LEI_HOXC8_TARGETS_DN	15	0.257804	0.72249	0.844706	1	1	4044	tags=27%, list=18%, signal=33%
MORI_IMMATURE_B_LYMPHOCYTE_DN	78	0.171824	0.72209	0.981707	0.999813	1	6210	tags=32%, list=28%, signal=45%
YAGI_AML_SURVIVAL	104	0.163449	0.720769	0.981132	1	1	5016	tags=27%, list=23%, signal=35%
BOYAULT_LIVER_CANCER_SUBCLASS_G23_UP	41	0.194728	0.717324	0.937337	1	1	4289	tags=20%, list=20%, signal=24%
KUMAMOTO_RESPONSE_TO_NUTLIN_3A_DN	9	0.293026	0.71515	0.829384	1	1	15478	tags=100%, list=71%, signal=341%
MYLLYKANGAS_AMPLIFICATION_HOT_SPOT_29	6	0.335958	0.715061	0.821739	1	1	575	tags=17%, list=3%, signal=17%
HEIDENBLAD_AMPLICON_12P11_12_UP	28	0.213374	0.714457	0.903955	1	1	2703	tags=18%, list=12%, signal=20%
TURJANSKI_MAPK8_AND_MAPK9_TARGETS	7	0.318297	0.712923	0.792237	1	1	1949	tags=14%, list=9%, signal=16%
POS_HISTAMINE_RESPONSE_NETWORK	28	0.215969	0.712212	0.893035	1	1	4821	tags=29%, list=22%, signal=37%
ABE_VEGFA_TARGETS	15	0.259525	0.711392	0.882205	1	1	3717	tags=27%, list=17%, signal=32%
OUYANG_PROSTATE_CANCER_PROGRESSION_UP	18	0.239247	0.71105	0.869565	1	1	5257	tags=28%, list=24%, signal=37%
YU_BAP1_TARGETS	24	0.222959	0.710987	0.873711	1	1	6076	tags=38%, list=28%, signal=52%
KIM_BIPOLAR_DISORDER_OLIGODENDROCYTE_DENSITY_CORR_UP	563	0.133394	0.70925	1	1	1	2975	tags=11%, list=14%, signal=12%
DAUER_STAT3_TARGETS_UP	43	0.189849	0.708957	0.939314	1	1	3828	tags=26%, list=17%, signal=31%
LIANG_HEMATOPOIESIS_STEM_CELL_NUMBER_LARGE_VS_TINY_UP	33	0.205373	0.708028	0.907859	1	1	3137	tags=18%, list=14%, signal=21%
ZWANG_CLASS_3_TRANSIENTLY_INDUCED_BY_EGF	178	0.151141	0.707501	1	1	1	4822	tags=23%, list=22%, signal=29%
PRAMOONJAGO_SOX4_TARGETS_DN	43	0.199038	0.706501	0.931319	1	1	5402	tags=30%, list=25%, signal=40%
ZHENG_FOXP3_TARGETS_UP	20	0.231203	0.705691	0.870324	1	1	3844	tags=25%, list=18%, signal=30%
TURASHVILI_BREAST_CARCINOMA_DUCTAL_VS_LOBULAR_UP	13	0.265975	0.70453	0.820449	1	1	16071	tags=100%, list=73%, signal=376%
SCHMAHL_PDGF_SIGNALING	8	0.303203	0.702766	0.828508	1	1	15255	tags=100%, list=70%, signal=330%
GRAESSMANN_APOPTOSIS_BY_DOXORUBICIN_DN	1388	0.124353	0.700869	1	1	1	5402	tags=23%, list=25%, signal=29%
HASLINGER_B_CLL_WITH_13Q14_DELETION	19	0.232114	0.700702	0.872236	1	1	1459	tags=11%, list=7%, signal=11%
YAMANAKA_GLIOBLASTOMA_SURVIVAL_UP	10	0.280331	0.698759	0.864608	1	1	3417	tags=30%, list=16%, signal=36%
SUZUKI_RESPONSE_TO_TSA	14	0.255181	0.696553	0.853717	1	1	5270	tags=36%, list=24%, signal=47%
YAMASHITA_SILENCED_BY_METHYLATION	5	0.345061	0.696229	0.834884	1	1	14338	tags=100%, list=65%, signal=290%
HOUSTIS_ROS	32	0.201256	0.695788	0.912234	1	1	1903	tags=13%, list=9%, signal=14%
WOTTON_RUNX_TARGETS_UP	16	0.2412	0.695719	0.875949	1	1	5392	tags=38%, list=25%, signal=50%
SANSOM_APC_TARGETS_UP	102	0.160311	0.695572	0.982699	1	1	5444	tags=29%, list=25%, signal=39%
MARKEY_RB1_CHRONIC_LOF_UP	106	0.15935	0.693211	0.989583	1	1	5954	tags=32%, list=27%, signal=44%
STAMBOLSKY_BOUND_BY_MUTATED_TP53	13	0.258982	0.693096	0.854503	1	1	16224	tags=100%, list=74%, signal=386%
BRACHAT_RESPONSE_TO_CAMPTOTHECIN_DN	33	0.200848	0.692833	0.935802	1	1	6415	tags=36%, list=29%, signal=51%
ZEILSTRA_CD44_TARGETS_UP	6	0.324591	0.692235	0.846491	1	1	5883	tags=67%, list=27%, signal=91%
SHEPARD_BMYB_TARGETS	59	0.178168	0.692178	0.960843	0.99949	1	3944	tags=20%, list=18%, signal=25%
WANG_RESPONSE_TO_FORSKOLIN_UP	18	0.23151	0.690869	0.871935	0.99962	1	5229	tags=33%, list=24%, signal=44%
DORN_ADENOVIRUS_INFECTION_12HR_DN	28	0.210694	0.688671	0.928767	1	1	3517	tags=18%, list=16%, signal=21%
MARTINEZ_RESPONSE_TO_TRABECTEDIN_DN	210	0.144128	0.687953	1	1	1	7039	tags=33%, list=32%, signal=48%
ITO_PTTG1_TARGETS_DN	9	0.287152	0.687814	0.864286	0.999416	1	5484	tags=44%, list=25%, signal=59%
DACOSTA_UV_RESPONSE_VIA_ERCC3_DN	690	0.126519	0.68618	1	0.999776	1	5339	tags=23%, list=24%, signal=29%
KORKOLA_EMBRYONAL_CARCINOMA_UP	34	0.199271	0.684782	0.946381	0.999939	1	6283	tags=35%, list=29%, signal=49%
GALIE_TUMOR_ANGIOGENESIS	8	0.303454	0.684583	0.85023	0.999217	1	756	tags=13%, list=3%, signal=13%
JEON_SMAD6_TARGETS_DN	18	0.233546	0.683274	0.884337	0.999383	1	1681	tags=11%, list=8%, signal=12%
FINETTI_BREAST_CANCERS_KINOME_BLUE	19	0.224578	0.678965	0.90099	1	1	3699	tags=26%, list=17%, signal=32%
JIANG_HYPOXIA_VIA_VHL	27	0.203732	0.678217	0.958115	1	1	7508	tags=37%, list=34%, signal=56%
DIAZ_CHRONIC_MEYLOGENOUS_LEUKEMIA_UP	1179	0.123513	0.678102	1	1	1	5348	tags=22%, list=24%, signal=27%
MILI_PSEUDOPODIA_HAPTOTAXIS_UP	381	0.132917	0.678017	0.993333	0.99985	1	7031	tags=31%, list=32%, signal=45%
CHANDRAN_METASTASIS_TOP50_UP	26	0.211204	0.675691	0.917293	1	1	2659	tags=15%, list=12%, signal=17%
STAMBOLSKY_RESPONSE_TO_VITAMIN_D3_DN	15	0.239423	0.675251	0.897561	1	1	6353	tags=40%, list=29%, signal=56%
LIU_NASOPHARYNGEAL_CARCINOMA	51	0.173797	0.670722	0.970414	1	1	1879	tags=12%, list=9%, signal=13%
MAYBURD_RESPONSE_TO_L663536_DN	42	0.185952	0.6699	0.965116	1	1	7208	tags=40%, list=33%, signal=60%
TIEN_INTESTINE_PROBIOTICS_2HR_UP	20	0.223396	0.66958	0.903704	1	1	3335	tags=10%, list=15%, signal=12%
KONG_E2F3_TARGETS	76	0.161647	0.667806	0.996979	1	1	6742	tags=32%, list=31%, signal=45%
LIANG_HEMATOPOIESIS_STEM_CELL_NUMBER_SMALL_VS_HUGE_DN	28	0.20356	0.665227	0.922667	1	1	3250	tags=14%, list=15%, signal=17%
HOLLEMAN_DAUNORUBICIN_ALL_DN	7	0.299488	0.664441	0.864745	1	1	15336	tags=100%, list=70%, signal=334%
CHIANG_LIVER_CANCER_SUBCLASS_UNANNOTATED_DN	155	0.143015	0.662571	1	1	1	7244	tags=35%, list=33%, signal=53%
PEART_HDAC_PROLIFERATION_CLUSTER_UP	53	0.176692	0.657536	0.983333	1	1	6355	tags=32%, list=29%, signal=45%
KUUSELO_PANCREATIC_CANCER_19Q13_AMPLIFICATION	18	0.224571	0.654507	0.906566	1	1	5654	tags=39%, list=26%, signal=52%
GRADE_METASTASIS_DN	39	0.183596	0.653464	0.974063	1	1	6166	tags=31%, list=28%, signal=43%
PUJANA_BRCA2_PCC_NETWORK	347	0.128788	0.652984	1	1	1	6295	tags=30%, list=29%, signal=41%
VANDESLUIS_COMMD1_TARGETS_GROUP_4_UP	16	0.231276	0.652961	0.935567	1	1	4453	tags=31%, list=20%, signal=39%
ZHU_SKIL_TARGETS_DN	8	0.280822	0.652501	0.863291	1	1	702	tags=13%, list=3%, signal=13%
CASTELLANO_HRAS_TARGETS_UP	5	0.323723	0.645451	0.900227	1	1	14805	tags=100%, list=68%, signal=309%
GARGALOVIC_RESPONSE_TO_OXIDIZED_PHOSPHOLIPIDS_GREY_UP	14	0.234357	0.644903	0.933498	1	1	1385	tags=14%, list=6%, signal=15%
SUZUKI_AMPLIFIED_IN_ORAL_CANCER	15	0.225789	0.644456	0.938575	1	1	5344	tags=33%, list=24%, signal=44%
BOGNI_TREATMENT_RELATED_MYELOID_LEUKEMIA_DN	25	0.194781	0.641948	0.956633	1	1	2566	tags=12%, list=12%, signal=14%
PENG_GLUTAMINE_DEPRIVATION_UP	37	0.177408	0.63886	0.979885	1	1	5270	tags=27%, list=24%, signal=36%
BORCZUK_MALIGNANT_MESOTHELIOMA_UP	257	0.130443	0.638735	1	1	1	7134	tags=31%, list=33%, signal=46%
ZHAN_MULTIPLE_MYELOMA_CD1_AND_CD2_DN	38	0.179312	0.63738	0.986376	1	1	5357	tags=32%, list=24%, signal=42%
ENK_UV_RESPONSE_KERATINOCYTE_DN	405	0.123353	0.636799	1	1	1	6707	tags=29%, list=31%, signal=42%
HAHTOLA_MYCOSIS_FUNGOIDES_CD4_DN	94	0.148908	0.636374	0.993569	1	1	5306	tags=24%, list=24%, signal=32%
CROONQUIST_IL6_DEPRIVATION_DN	83	0.152602	0.633944	1	1	1	6295	tags=31%, list=29%, signal=44%
YAGI_AML_RELAPSE_PROGNOSIS	30	0.190114	0.63272	0.976879	1	1	6599	tags=40%, list=30%, signal=57%
NIKOLSKY_BREAST_CANCER_8P12_P11_AMPLICON	43	0.170812	0.631853	0.976127	1	1	6503	tags=37%, list=30%, signal=53%
SIMBULAN_PARP1_TARGETS_DN	15	0.223887	0.630488	0.928395	1	1	5146	tags=33%, list=24%, signal=44%
STARK_BRAIN_22Q11_DELETION	7	0.27897	0.627518	0.911422	1	1	727	tags=14%, list=3%, signal=15%
NADELLA_PRKAR1A_TARGETS_UP	8	0.268513	0.622302	0.927928	1	1	4316	tags=25%, list=20%, signal=31%
SCHURINGA_STAT5A_TARGETS_DN	13	0.223986	0.619986	0.938242	1	1	4461	tags=31%, list=20%, signal=39%
KORKOLA_SEMINOMA_DN	9	0.247144	0.618659	0.916859	1	1	16482	tags=100%, list=75%, signal=405%
POTTI_CYTOXAN_SENSITIVITY	31	0.182901	0.614916	0.978437	1	1	5750	tags=32%, list=26%, signal=44%
KORKOLA_EMBRYONAL_CARCINOMA_DN	10	0.247155	0.613624	0.927928	1	1	16482	tags=100%, list=75%, signal=405%
MILI_PSEUDOPODIA	30	0.182376	0.613276	0.958974	1	1	3367	tags=17%, list=15%, signal=20%
LIU_TOPBP1_TARGETS	9	0.257846	0.613087	0.933045	1	1	1884	tags=11%, list=9%, signal=12%
FAELT_B_CLL_WITH_VH_REARRANGEMENTS_DN	36	0.174227	0.612089	0.974432	1	1	1845	tags=11%, list=8%, signal=12%
YAO_TEMPORAL_RESPONSE_TO_PROGESTERONE_CLUSTER_17	152	0.132064	0.608765	1	1	1	4942	tags=18%, list=23%, signal=24%
MILI_PSEUDOPODIA_CHEMOTAXIS_UP	49	0.159849	0.608091	0.991404	1	1	4563	tags=20%, list=21%, signal=26%
KAAB_FAILED_HEART_VENTRICLE_DN	34	0.176477	0.607642	0.986376	1	1	3307	tags=15%, list=15%, signal=17%
KORKOLA_CHORIOCARCINOMA_DN	9	0.247144	0.607265	0.93617	1	1	16482	tags=100%, list=75%, signal=405%
ZHANG_BREAST_CANCER_PROGENITORS_UP	319	0.119135	0.605688	1	1	1	5856	tags=26%, list=27%, signal=35%
LUND_SILENCED_BY_METHYLATION	15	0.207808	0.599372	0.948087	1	1	17344	tags=100%, list=79%, signal=481%
CONRAD_GERMLINE_STEM_CELL	11	0.235535	0.598316	0.938053	1	1	2823	tags=18%, list=13%, signal=21%
PUIFFE_INVASION_INHIBITED_BY_ASCITES_DN	111	0.134401	0.597705	1	1	1	5440	tags=24%, list=25%, signal=32%
KAYO_CALORIE_RESTRICTION_MUSCLE_DN	70	0.146123	0.594742	1	1	1	2315	tags=10%, list=11%, signal=11%
GENTILE_UV_RESPONSE_CLUSTER_D2	33	0.170678	0.591974	0.992248	1	1	6496	tags=24%, list=30%, signal=34%
FLECHNER_PBL_KIDNEY_TRANSPLANT_REJECTED_VS_OK_DN	43	0.159248	0.589438	0.989189	1	1	4242	tags=14%, list=19%, signal=17%
DARWICHE_PAPILLOMA_PROGRESSION_RISK	59	0.149238	0.589177	1	1	1	5381	tags=29%, list=25%, signal=38%
HOEBEKE_LYMPHOID_STEM_CELL_DN	75	0.142605	0.588033	0.996942	1	1	6034	tags=31%, list=28%, signal=42%
RODRIGUES_NTN1_TARGETS_UP	14	0.217813	0.584706	0.963918	1	1	2201	tags=14%, list=10%, signal=16%
MATTIOLI_MGUS_VS_MULTIPLE_MYELOMA	11	0.222089	0.583347	0.949881	1	1	4623	tags=36%, list=21%, signal=46%
MCBRYAN_TERMINAL_END_BUD_DN	5	0.289377	0.581774	0.93228	1	1	1871	tags=20%, list=9%, signal=22%
ZEMBUTSU_SENSITIVITY_TO_VINBLASTINE	14	0.214079	0.580281	0.960648	1	1	700	tags=7%, list=3%, signal=7%
THILLAINADESAN_ZNF217_TARGETS_DN	5	0.285794	0.579659	0.92	1	1	5246	tags=40%, list=24%, signal=53%
LOPEZ_MESOTHELIOMA_SURVIVAL_WORST_VS_BEST_DN	6	0.273613	0.579004	0.922902	1	1	1637	tags=17%, list=7%, signal=18%
GERHOLD_RESPONSE_TO_TZD_DN	13	0.210965	0.577639	0.970732	1	1	4217	tags=23%, list=19%, signal=29%
MULLIGAN_NTF3_SIGNALING_VIA_INSR_AND_IGF1R_DN	9	0.236679	0.577047	0.944072	1	1	16711	tags=100%, list=76%, signal=422%
CEBALLOS_TARGETS_OF_TP53_AND_MYC_DN	33	0.166	0.576865	0.984169	0.999842	1	5808	tags=33%, list=27%, signal=45%
SEIDEN_ONCOGENESIS_BY_MET	70	0.140675	0.573782	1	0.99993	1	1689	tags=7%, list=8%, signal=8%
SCHUHMACHER_MYC_TARGETS_DN	7	0.254204	0.569134	0.947242	1	1	16327	tags=100%, list=75%, signal=393%
RODRIGUES_NTN1_AND_DCC_TARGETS	29	0.169792	0.567477	0.992208	1	1	18178	tags=100%, list=83%, signal=589%
GOLDRATH_HOMEOSTATIC_PROLIFERATION	137	0.12581	0.566323	1	0.999524	1	5280	tags=20%, list=24%, signal=27%
ZEILSTRA_CD44_TARGETS_DN	7	0.25233	0.562858	0.961723	0.999607	1	16368	tags=100%, list=75%, signal=396%
WEIGEL_OXIDATIVE_STRESS_BY_HNE_AND_H2O2	39	0.156444	0.560905	1	0.999258	1	3910	tags=18%, list=18%, signal=22%
CREIGHTON_AKT1_SIGNALING_VIA_MTOR_DN	18	0.183966	0.551721	0.985258	1	1	1743	tags=11%, list=8%, signal=12%
OXFORD_RALA_OR_RALB_TARGETS_DN	19	0.183703	0.544514	0.987013	1	1	4494	tags=26%, list=21%, signal=33%
DITTMER_PTHLH_TARGETS_DN	63	0.133575	0.537593	1	1	1	6052	tags=30%, list=28%, signal=42%
PHONG_TNF_TARGETS_DN	7	0.246741	0.536376	0.962353	1	1	3409	tags=29%, list=16%, signal=34%
BIDUS_METASTASIS_UP	156	0.116825	0.534466	1	1	1	5457	tags=21%, list=25%, signal=28%
TERAMOTO_OPN_TARGETS_CLUSTER_1	11	0.205424	0.531822	0.96028	1	1	967	tags=9%, list=4%, signal=10%
NOUZOVA_TRETINOIN_AND_H4_ACETYLATION	98	0.121283	0.530854	1	1	1	6019	tags=28%, list=27%, signal=38%
BAUS_TFF2_TARGETS_DN	10	0.210318	0.529418	0.97351	0.999751	1	4466	tags=30%, list=20%, signal=38%
MARSON_FOXP3_CORE_DIRECT_TARGETS	15	0.185399	0.516607	0.9825	1	1	3360	tags=20%, list=15%, signal=24%
WIEMANN_TELOMERE_SHORTENING_AND_CHRONIC_LIVER_DAMAGE_DN	6	0.243423	0.515084	0.980435	1	1	1944	tags=17%, list=9%, signal=18%
MITSIADES_RESPONSE_TO_APLIDIN_DN	201	0.105567	0.506972	1	1	1	6707	tags=31%, list=31%, signal=44%
CARD_MIR302A_TARGETS	66	0.12633	0.503858	0.996942	1	1	5132	tags=23%, list=23%, signal=30%
IKEDA_MIR133_TARGETS_UP	42	0.135553	0.49604	1	1	1	6876	tags=33%, list=31%, signal=49%
FARMER_BREAST_CANCER_CLUSTER_2	29	0.141844	0.484509	0.995098	1	1	18789	tags=100%, list=86%, signal=705%
KAPOSI_LIVER_CANCER_MET_UP	16	0.16602	0.476515	0.994975	1	1	5398	tags=25%, list=25%, signal=33%
WU_ALZHEIMER_DISEASE_UP	10	0.18704	0.469263	0.995215	1	1	4812	tags=30%, list=22%, signal=38%
CHOI_ATL_STAGE_PREDICTOR	30	0.139472	0.467757	0.994859	1	1	3826	tags=17%, list=17%, signal=20%
NAM_FXYD5_TARGETS_DN	15	0.160953	0.451715	0.997506	1	1	18369	tags=100%, list=84%, signal=621%
SEMBA_FHIT_TARGETS_DN	9	0.177132	0.435303	0.997722	1	1	18014	tags=100%, list=82%, signal=564%
MILICIC_FAMILIAL_ADENOMATOUS_POLYPOSIS_UP	7	0.194503	0.427109	0.997608	0.999805	1	5007	tags=29%, list=23%, signal=37%
PECE_MAMMARY_STEM_CELL_DN	103	0.0987544	0.426518	1	0.999014	1	3369	tags=8%, list=15%, signal=9%

## Sheet: b
Figure 4-Source data: Gene sets from the MSigDB database C2-CGP (chemical and genetic perturbations, v3.1) enriched in Runx1-WT luminal cells
Enrichment scores with FDR q-val≤0.25 are significant in GSEA, based on Subramanian et al. PNAS 2005
NAME	SIZE	ES	NES	NOM p-val	FDR q-val	FWER p-val	RANK AT MAX	LEADING EDGE
CLASPER_LYMPHATIC_VESSELS_DURING_METASTASIS_DN	31	-0.718046	-2.2004	0	0	0	3377	tags=65%, list=15%, signal=76%
ANASTASSIOU_CANCER_MESENCHYMAL_TRANSITION_SIGNATURE	57	-0.604991	-2.17013	0	0.00191503	0.004	3377	tags=54%, list=15%, signal=64%
PETRETTO_CARDIAC_HYPERTROPHY	31	-0.683489	-2.1566	0	0.00159337	0.005	1843	tags=39%, list=8%, signal=42%
LIM_MAMMARY_LUMINAL_MATURE_UP	95	-0.538448	-2.10743	0	0.00334423	0.014	5756	tags=55%, list=26%, signal=74%
TURASHVILI_BREAST_LOBULAR_CARCINOMA_VS_LOBULAR_NORMAL_DN	60	-0.5837	-2.1062	0	0.00267538	0.014	3388	tags=43%, list=15%, signal=51%
WALLACE_PROSTATE_CANCER_RACE_UP	214	-0.486198	-2.07648	0	0.00510828	0.031	5104	tags=48%, list=23%, signal=62%
FARMER_BREAST_CANCER_CLUSTER_5	18	-0.771927	-2.07224	0	0.00437853	0.031	3377	tags=72%, list=15%, signal=85%
SCHUETZ_BREAST_CANCER_DUCTAL_INVASIVE_UP	281	-0.460493	-2.03656	0	0.00694645	0.056	4724	tags=41%, list=22%, signal=52%
TURASHVILI_BREAST_LOBULAR_CARCINOMA_VS_DUCTAL_NORMAL_UP	54	-0.582074	-2.01957	0	0.00829753	0.075	4675	tags=54%, list=21%, signal=68%
PLASARI_TGFB1_TARGETS_10HR_DN	223	-0.466612	-2.00902	0	0.00918986	0.091	2973	tags=30%, list=14%, signal=34%
URS_ADIPOCYTE_DIFFERENTIATION_DN	22	-0.694952	-2.00512	0	0.00861795	0.094	4623	tags=64%, list=21%, signal=81%
THUM_MIR21_TARGETS_HEART_DISEASE_UP	16	-0.741036	-1.99865	0	0.00838146	0.098	2075	tags=63%, list=9%, signal=69%
KANG_GIST_WITH_PDGFRA_UP	45	-0.583629	-1.98678	0	0.0095802	0.122	5442	tags=58%, list=25%, signal=77%
WINTER_HYPOXIA_DN	39	-0.595304	-1.95766	0	0.014156	0.19	2920	tags=44%, list=13%, signal=50%
LANDIS_BREAST_CANCER_PROGRESSION_DN	64	-0.54426	-1.95476	0	0.0138514	0.197	4368	tags=45%, list=20%, signal=56%
BOQUEST_STEM_CELL_UP	229	-0.446055	-1.93688	0	0.0171636	0.25	3739	tags=36%, list=17%, signal=43%
WIELAND_UP_BY_HBV_INFECTION	75	-0.52348	-1.92819	0	0.0190272	0.29	5925	tags=52%, list=27%, signal=71%
SMID_BREAST_CANCER_NORMAL_LIKE_UP	366	-0.427252	-1.92671	0	0.0185548	0.298	4321	tags=38%, list=20%, signal=47%
GUO_HEX_TARGETS_DN	57	-0.544062	-1.92015	0	0.019488	0.321	4613	tags=39%, list=21%, signal=49%
SANA_RESPONSE_TO_IFNG_UP	48	-0.563673	-1.91625	0	0.0193711	0.33	3387	tags=40%, list=15%, signal=47%
YAO_TEMPORAL_RESPONSE_TO_PROGESTERONE_CLUSTER_15	30	-0.607473	-1.91564	0	0.0186313	0.332	3858	tags=43%, list=18%, signal=53%
BOQUEST_STEM_CELL_DN	174	-0.459893	-1.91208	0	0.0189606	0.352	2747	tags=29%, list=13%, signal=33%
ONDER_CDH1_TARGETS_2_UP	210	-0.437889	-1.88151	0	0.0306943	0.527	6089	tags=49%, list=28%, signal=67%
BERENJENO_TRANSFORMED_BY_RHOA_DN	335	-0.415858	-1.87109	0	0.0345953	0.583	6637	tags=48%, list=30%, signal=68%
HARRIS_BRAIN_CANCER_PROGENITORS	32	-0.578574	-1.87009	0.0016	0.0336312	0.589	3462	tags=38%, list=16%, signal=44%
NAKAYAMA_SOFT_TISSUE_TUMORS_PCA2_DN	65	-0.515791	-1.8672	0	0.0339587	0.604	2923	tags=37%, list=13%, signal=42%
LIU_VAV3_PROSTATE_CARCINOGENESIS_UP	78	-0.496935	-1.85454	0	0.0389077	0.666	5452	tags=46%, list=25%, signal=61%
PICCALUGA_ANGIOIMMUNOBLASTIC_LYMPHOMA_UP	176	-0.437192	-1.83727	0	0.0476405	0.754	4434	tags=39%, list=20%, signal=48%
VART_KSHV_INFECTION_ANGIOGENIC_MARKERS_UP	152	-0.439135	-1.8183	0	0.0602967	0.85	4228	tags=38%, list=19%, signal=47%
WANG_IMMORTALIZED_BY_HOXA9_AND_MEIS1_DN	21	-0.630742	-1.81659	0	0.0595301	0.854	1640	tags=33%, list=7%, signal=36%
KIM_GLIS2_TARGETS_UP	73	-0.493804	-1.81345	0	0.0602339	0.865	4462	tags=45%, list=20%, signal=57%
LOPEZ_MESOTHELIOMA_SURVIVAL_DN	11	-0.755652	-1.80914	0.00165563	0.0623582	0.882	2223	tags=36%, list=10%, signal=40%
BERTUCCI_INVASIVE_CARCINOMA_DUCTAL_VS_LOBULAR_DN	41	-0.540356	-1.80725	0.00156006	0.0617136	0.886	3739	tags=46%, list=17%, signal=56%
WHITESIDE_CISPLATIN_RESISTANCE_DN	9	-0.811519	-1.80573	0.00176367	0.0611167	0.89	49	tags=11%, list=0%, signal=11%
SMID_BREAST_CANCER_LUMINAL_A_UP	73	-0.48584	-1.80447	0.00149031	0.0603519	0.892	3570	tags=33%, list=16%, signal=39%
YU_MYC_TARGETS_DN	42	-0.535264	-1.79686	0	0.0651612	0.912	4891	tags=43%, list=22%, signal=55%
YANG_BREAST_CANCER_ESR1_BULK_UP	19	-0.647176	-1.79454	0.0016	0.0655748	0.919	2756	tags=37%, list=13%, signal=42%
SCHLINGEMANN_SKIN_CARCINOGENESIS_TPA_DN	25	-0.591961	-1.79303	0.00653595	0.0651844	0.922	2075	tags=32%, list=9%, signal=35%
TSENG_ADIPOGENIC_POTENTIAL_DN	41	-0.536603	-1.79156	0	0.0645205	0.927	5044	tags=49%, list=23%, signal=63%
RICKMAN_TUMOR_DIFFERENTIATED_WELL_VS_MODERATELY_UP	71	-0.484069	-1.78821	0.00145138	0.0657999	0.939	6370	tags=49%, list=29%, signal=69%
ONO_AML1_TARGETS_UP	23	-0.607105	-1.78693	0	0.0651993	0.942	3612	tags=48%, list=16%, signal=57%
IIZUKA_LIVER_CANCER_PROGRESSION_G1_G2_UP	11	-0.732293	-1.78319	0.00165837	0.0667214	0.952	3107	tags=45%, list=14%, signal=53%
CUI_TCF21_TARGETS_UP	31	-0.568275	-1.77442	0	0.0734273	0.968	1734	tags=39%, list=8%, signal=42%
ROY_WOUND_BLOOD_VESSEL_UP	40	-0.533496	-1.77367	0.00309119	0.0722812	0.969	2783	tags=35%, list=13%, signal=40%
MCDOWELL_ACUTE_LUNG_INJURY_DN	38	-0.541227	-1.77355	0.00310078	0.0708459	0.969	820	tags=21%, list=4%, signal=22%
LEE_BMP2_TARGETS_UP	592	-0.377412	-1.77329	0	0.0695547	0.97	6250	tags=43%, list=29%, signal=58%
YAMASHITA_LIVER_CANCER_WITH_EPCAM_DN	11	-0.748587	-1.77291	0	0.0683607	0.97	1731	tags=36%, list=8%, signal=39%
INAMURA_LUNG_CANCER_SCC_DN	13	-0.703398	-1.77229	0.00167504	0.067475	0.972	2429	tags=46%, list=11%, signal=52%
LEE_DIFFERENTIATING_T_LYMPHOCYTE	141	-0.431868	-1.76945	0	0.0687174	0.975	5140	tags=38%, list=23%, signal=50%
LIEN_BREAST_CARCINOMA_METAPLASTIC_VS_DUCTAL_DN	73	-0.476309	-1.76388	0.00144509	0.072186	0.98	2636	tags=32%, list=12%, signal=36%
FLECHNER_BIOPSY_KIDNEY_TRANSPLANT_REJECTED_VS_OK_UP	75	-0.47083	-1.7638	0	0.0707896	0.98	6083	tags=56%, list=28%, signal=77%
WONG_ENDMETRIUM_CANCER_DN	68	-0.479639	-1.76148	0.00146628	0.0714316	0.981	5128	tags=49%, list=23%, signal=63%
PLASARI_TGFB1_SIGNALING_VIA_NFIC_1HR_DN	83	-0.45497	-1.76095	0.00146843	0.0706435	0.982	4603	tags=40%, list=21%, signal=50%
MIKKELSEN_MEF_LCP_WITH_H3K4ME3	99	-0.454983	-1.7574	0	0.0726191	0.989	4257	tags=34%, list=19%, signal=42%
HOELZEL_NF1_TARGETS_DN	83	-0.468565	-1.75702	0	0.0716477	0.989	2658	tags=31%, list=12%, signal=36%
MIKKELSEN_IPS_LCP_WITH_H3K4ME3	117	-0.436529	-1.75164	0.0013947	0.0750521	0.992	4773	tags=39%, list=22%, signal=50%
DURAND_STROMA_MAX_UP	242	-0.399115	-1.73955	0	0.0861384	0.994	3508	tags=29%, list=16%, signal=35%
SMID_BREAST_CANCER_BASAL_DN	527	-0.373937	-1.73689	0	0.0870822	0.995	6165	tags=42%, list=28%, signal=57%
SWEET_LUNG_CANCER_KRAS_DN	384	-0.383247	-1.73597	0	0.0864354	0.995	4007	tags=31%, list=18%, signal=37%
TAKEDA_TARGETS_OF_NUP98_HOXA9_FUSION_16D_UP	124	-0.425814	-1.73471	0	0.0864484	0.995	4699	tags=37%, list=21%, signal=47%
MARKEY_RB1_ACUTE_LOF_UP	184	-0.412577	-1.73441	0	0.0851883	0.995	5565	tags=41%, list=25%, signal=55%
NAKAYAMA_SOFT_TISSUE_TUMORS_PCA1_UP	57	-0.487626	-1.73436	0	0.0839387	0.995	5725	tags=49%, list=26%, signal=66%
VALK_AML_CLUSTER_9	27	-0.562388	-1.73193	0.00483092	0.084714	0.995	3462	tags=48%, list=16%, signal=57%
WEST_ADRENOCORTICAL_TUMOR_MARKERS_DN	19	-0.62077	-1.72738	0.00648298	0.0885467	0.996	5077	tags=58%, list=23%, signal=75%
BOYAULT_LIVER_CANCER_SUBCLASS_G3_DN	44	-0.512462	-1.72556	0.00151057	0.0889679	0.996	3773	tags=39%, list=17%, signal=47%
MIYAGAWA_TARGETS_OF_EWSR1_ETS_FUSIONS_UP	206	-0.400983	-1.71987	0	0.0941789	0.998	4073	tags=30%, list=19%, signal=37%
MIKKELSEN_ES_HCP_WITH_H3K27ME3	35	-0.531589	-1.71731	0.00159236	0.0955899	0.999	1891	tags=29%, list=9%, signal=31%
VECCHI_GASTRIC_CANCER_ADVANCED_VS_EARLY_UP	140	-0.418763	-1.71406	0	0.0977909	1	3713	tags=31%, list=17%, signal=37%
GRANDVAUX_IFN_RESPONSE_NOT_VIA_IRF3	12	-0.688923	-1.71253	0.0034904	0.0980692	1	5725	tags=75%, list=26%, signal=102%
GEORGANTAS_HSC_MARKERS	49	-0.492423	-1.71123	0.00152439	0.0979537	1	3683	tags=37%, list=17%, signal=44%
SMID_BREAST_CANCER_RELAPSE_IN_LUNG_DN	27	-0.559754	-1.7102	0.0125196	0.0978396	1	3568	tags=48%, list=16%, signal=57%
NIELSEN_SYNOVIAL_SARCOMA_DN	15	-0.66225	-1.7083	0.00166945	0.0989406	1	5722	tags=67%, list=26%, signal=90%
OUYANG_PROSTATE_CANCER_MARKERS	18	-0.620337	-1.70827	0.00318979	0.0975853	1	2095	tags=33%, list=10%, signal=37%
LI_WILMS_TUMOR	25	-0.573455	-1.70169	0.00478469	0.103509	1	5332	tags=52%, list=24%, signal=69%
HAHTOLA_CTCL_PATHOGENESIS	12	-0.678175	-1.70139	0.00707965	0.102628	1	6343	tags=83%, list=29%, signal=117%
BROWNE_INTERFERON_RESPONSIVE_GENES	51	-0.491737	-1.69816	0.00151515	0.10542	1	4827	tags=39%, list=22%, signal=50%
BORCZUK_MALIGNANT_MESOTHELIOMA_DN	78	-0.454816	-1.69608	0.00141443	0.106636	1	3337	tags=28%, list=15%, signal=33%
WOO_LIVER_CANCER_RECURRENCE_DN	61	-0.470679	-1.69171	0	0.110562	1	4408	tags=38%, list=20%, signal=47%
FARMER_BREAST_CANCER_CLUSTER_1	31	-0.541044	-1.69133	0.00625978	0.109563	1	4955	tags=58%, list=23%, signal=75%
POOLA_INVASIVE_BREAST_CANCER_UP	215	-0.393183	-1.68812	0	0.112105	1	5732	tags=41%, list=26%, signal=56%
LIEN_BREAST_CARCINOMA_METAPLASTIC	30	-0.540206	-1.68495	0.0114379	0.114783	1	2733	tags=43%, list=12%, signal=49%
LUI_THYROID_CANCER_CLUSTER_5	12	-0.679346	-1.68336	0.00671141	0.115134	1	2756	tags=50%, list=13%, signal=57%
LINDSTEDT_DENDRITIC_CELL_MATURATION_D	58	-0.478809	-1.683	0	0.114115	1	5452	tags=40%, list=25%, signal=53%
WU_SILENCED_BY_METHYLATION_IN_BLADDER_CANCER	46	-0.494555	-1.68241	0.00298507	0.113683	1	4675	tags=48%, list=21%, signal=61%
RUIZ_TNC_TARGETS_UP	128	-0.413437	-1.67779	0.00274348	0.118192	1	4548	tags=36%, list=21%, signal=45%
SEKI_INFLAMMATORY_RESPONSE_LPS_DN	22	-0.590006	-1.67288	0.00827815	0.12302	1	3570	tags=45%, list=16%, signal=54%
PAPASPYRIDONOS_UNSTABLE_ATEROSCLEROTIC_PLAQUE_DN	35	-0.51353	-1.67166	0.012966	0.12308	1	2371	tags=34%, list=11%, signal=38%
STEGER_ADIPOGENESIS_DN	25	-0.566258	-1.67067	0.0150754	0.12307	1	1797	tags=36%, list=8%, signal=39%
LEIN_CHOROID_PLEXUS_MARKERS	84	-0.440976	-1.67029	0.00145773	0.12228	1	6707	tags=48%, list=31%, signal=68%
MIKKELSEN_NPC_ICP_WITH_H3K4ME3	331	-0.37292	-1.66913	0	0.12238	1	4746	tags=34%, list=22%, signal=43%
EINAV_INTERFERON_SIGNATURE_IN_CANCER	18	-0.601826	-1.6669	0.0066778	0.124005	1	7026	tags=72%, list=32%, signal=106%
YANG_MUC2_TARGETS_DUODENUM_3MO_DN	16	-0.619241	-1.66542	0.0101695	0.124614	1	4981	tags=56%, list=23%, signal=73%
MIKKELSEN_ES_ICP_WITH_H3K4ME3	514	-0.357757	-1.66273	0	0.126702	1	4749	tags=33%, list=22%, signal=41%
WANG_MLL_TARGETS	246	-0.381889	-1.66253	0	0.125638	1	6011	tags=43%, list=27%, signal=59%
SABATES_COLORECTAL_ADENOMA_DN	212	-0.384709	-1.66165	0	0.125484	1	2923	tags=26%, list=13%, signal=30%
CADWELL_ATG16L1_TARGETS_UP	80	-0.440638	-1.66101	0.00145138	0.124934	1	3291	tags=38%, list=15%, signal=44%
TONKS_TARGETS_OF_RUNX1_RUNX1T1_FUSION_MONOCYTE_DN	41	-0.502845	-1.65533	0.00158983	0.131342	1	4189	tags=41%, list=19%, signal=51%
MARZEC_IL2_SIGNALING_DN	32	-0.52734	-1.65506	0.00487013	0.130392	1	2533	tags=28%, list=12%, signal=32%
KANG_IMMORTALIZED_BY_TERT_DN	87	-0.431941	-1.65427	0	0.130216	1	3958	tags=29%, list=18%, signal=35%
HERNANDEZ_ABERRANT_MITOSIS_BY_DOCETACEL_4NM_UP	17	-0.605729	-1.65358	0.00827815	0.129786	1	4310	tags=53%, list=20%, signal=66%
GAUSSMANN_MLL_AF4_FUSION_TARGETS_E_UP	81	-0.43875	-1.65344	0.00446429	0.128671	1	5204	tags=38%, list=24%, signal=50%
ICHIBA_GRAFT_VERSUS_HOST_DISEASE_D7_DN	35	-0.516876	-1.65221	0.00754148	0.129174	1	2838	tags=29%, list=13%, signal=33%
NIELSEN_GIST_VS_SYNOVIAL_SARCOMA_DN	18	-0.610689	-1.65211	0.0119658	0.128042	1	4595	tags=50%, list=21%, signal=63%
BAELDE_DIABETIC_NEPHROPATHY_UP	69	-0.450489	-1.65108	0.00603318	0.128089	1	3085	tags=30%, list=14%, signal=35%
CROONQUIST_STROMAL_STIMULATION_UP	49	-0.482264	-1.6505	0.00906344	0.127662	1	4817	tags=47%, list=22%, signal=60%
WATANABE_ULCERATIVE_COLITIS_WITH_CANCER_DN	10	-0.702675	-1.64853	0.00714286	0.129123	1	3323	tags=60%, list=15%, signal=71%
LANDIS_ERBB2_BREAST_TUMORS_324_DN	132	-0.40526	-1.64636	0	0.130937	1	5509	tags=40%, list=25%, signal=53%
WEINMANN_ADAPTATION_TO_HYPOXIA_UP	27	-0.538428	-1.64432	0.0135593	0.132641	1	1734	tags=26%, list=8%, signal=28%
KONDO_EZH2_TARGETS	178	-0.391083	-1.64297	0.00131406	0.133163	1	4886	tags=34%, list=22%, signal=44%
GHANDHI_DIRECT_IRRADIATION_DN	19	-0.586675	-1.64278	0.0278689	0.132204	1	3785	tags=58%, list=17%, signal=70%
ZAMORA_NOS2_TARGETS_DN	89	-0.430918	-1.64145	0.00145773	0.132929	1	2339	tags=17%, list=11%, signal=19%
WESTON_VEGFA_TARGETS	97	-0.415107	-1.64012	0.00138122	0.133676	1	3993	tags=37%, list=18%, signal=45%
DELACROIX_RAR_TARGETS_DN	22	-0.572116	-1.63605	0.0184255	0.138192	1	5404	tags=41%, list=25%, signal=54%
NAKAMURA_CANCER_MICROENVIRONMENT_UP	16	-0.616385	-1.63537	0.0114566	0.137979	1	2444	tags=38%, list=11%, signal=42%
FERRARI_RESPONSE_TO_FENRETINIDE_DN	5	-0.826434	-1.63395	0.0163339	0.138621	1	790	tags=60%, list=4%, signal=62%
RUAN_RESPONSE_TO_TNF_TROGLITAZONE_DN	41	-0.490624	-1.63162	0.00933126	0.140686	1	3925	tags=39%, list=18%, signal=47%
GOERING_BLOOD_HDL_CHOLESTEROL_QTL_CIS	7	-0.78241	-1.63081	0.010327	0.140607	1	912	tags=29%, list=4%, signal=30%
VALK_AML_WITH_T_8_21_TRANSLOCATION	5	-0.847912	-1.63067	0.00506757	0.139667	1	3124	tags=80%, list=14%, signal=93%
NIKOLSKY_BREAST_CANCER_6P24_P22_AMPLICON	16	-0.598771	-1.63057	0.0196399	0.138646	1	2725	tags=44%, list=12%, signal=50%
GILDEA_METASTASIS	23	-0.56749	-1.62838	0.0191693	0.140656	1	5747	tags=52%, list=26%, signal=71%
IKEDA_MIR133_TARGETS_DN	8	-0.745745	-1.62674	0.0155979	0.141928	1	3801	tags=63%, list=17%, signal=76%
DELYS_THYROID_CANCER_DN	199	-0.381977	-1.62414	0	0.144552	1	3362	tags=27%, list=15%, signal=32%
CERVERA_SDHB_TARGETS_1_UP	85	-0.424383	-1.62358	0.00143885	0.144162	1	2945	tags=27%, list=13%, signal=31%
GAUSSMANN_MLL_AF4_FUSION_TARGETS_D_UP	30	-0.524468	-1.62204	0.0110585	0.145066	1	3126	tags=33%, list=14%, signal=39%
LI_CISPLATIN_RESISTANCE_DN	26	-0.545674	-1.62039	0.0127796	0.146386	1	2804	tags=42%, list=13%, signal=48%
VERHAAK_AML_WITH_NPM1_MUTATED_DN	192	-0.379583	-1.61893	0	0.147251	1	3474	tags=29%, list=16%, signal=34%
SERVITJA_LIVER_HNF1A_TARGETS_UP	125	-0.403037	-1.61847	0.00141443	0.146687	1	2945	tags=25%, list=13%, signal=28%
BOWIE_RESPONSE_TO_EXTRACELLULAR_MATRIX	13	-0.641532	-1.6178	0.0241379	0.146558	1	1882	tags=54%, list=9%, signal=59%
SANSOM_APC_TARGETS_DN	318	-0.360878	-1.61697	0	0.14666	1	5081	tags=37%, list=23%, signal=47%
KRASNOSELSKAYA_ILF3_TARGETS_UP	28	-0.531301	-1.61664	0.0115321	0.145959	1	4646	tags=39%, list=21%, signal=50%
MCCABE_HOXC6_TARGETS_DN	17	-0.594797	-1.61615	0.0169205	0.145508	1	6422	tags=53%, list=29%, signal=75%
TAKEDA_TARGETS_OF_NUP98_HOXA9_FUSION_3D_UP	126	-0.40169	-1.616	0.00141443	0.144595	1	4496	tags=40%, list=21%, signal=50%
BEGUM_TARGETS_OF_PAX3_FOXO1_FUSION_UP	53	-0.455531	-1.61484	0.00608828	0.145165	1	2200	tags=25%, list=10%, signal=27%
ROYLANCE_BREAST_CANCER_16Q_COPY_NUMBER_DN	19	-0.580242	-1.60948	0.0163666	0.151732	1	1884	tags=32%, list=9%, signal=35%
LEE_LIVER_CANCER_MYC_UP	50	-0.460659	-1.60812	0.0046875	0.152594	1	1419	tags=18%, list=6%, signal=19%
VERRECCHIA_RESPONSE_TO_TGFB1_C6	5	-0.824412	-1.60656	0.0164835	0.153787	1	2935	tags=60%, list=13%, signal=69%
KOHOUTEK_CCNT2_TARGETS	40	-0.484304	-1.6044	0.00613497	0.155818	1	2712	tags=38%, list=12%, signal=43%
OHGUCHI_LIVER_HNF4A_TARGETS_UP	36	-0.484534	-1.60141	0.0140187	0.159208	1	4594	tags=47%, list=21%, signal=60%
LE_NEURONAL_DIFFERENTIATION_UP	16	-0.600767	-1.60047	0.01473	0.159552	1	1365	tags=38%, list=6%, signal=40%
SCHRAETS_MLL_TARGETS_DN	30	-0.522378	-1.59966	0.00977199	0.159678	1	3564	tags=37%, list=16%, signal=44%
CHIANG_LIVER_CANCER_SUBCLASS_CTNNB1_UP	133	-0.395971	-1.59875	0.0013587	0.159822	1	3684	tags=32%, list=17%, signal=38%
TAKEDA_TARGETS_OF_NUP98_HOXA9_FUSION_8D_UP	118	-0.39642	-1.59823	0.0013986	0.159431	1	4496	tags=37%, list=21%, signal=47%
RODWELL_AGING_KIDNEY_NO_BLOOD_DN	113	-0.398631	-1.59483	0.00140252	0.163223	1	5500	tags=33%, list=25%, signal=44%
TURASHVILI_BREAST_DUCTAL_CARCINOMA_VS_DUCTAL_NORMAL_UP	33	-0.506299	-1.59391	0.0156986	0.163435	1	2075	tags=27%, list=9%, signal=30%
WANG_RESPONSE_TO_FORSKOLIN_DN	9	-0.693996	-1.59069	0.0190641	0.16711	1	2234	tags=33%, list=10%, signal=37%
RODWELL_AGING_KIDNEY_UP	339	-0.351051	-1.59056	0	0.166123	1	5515	tags=36%, list=25%, signal=48%
LU_TUMOR_VASCULATURE_UP	22	-0.561362	-1.58788	0.015	0.169361	1	4552	tags=55%, list=21%, signal=69%
SANDERSON_PPARA_TARGETS	14	-0.625141	-1.58676	0.0207612	0.169916	1	5668	tags=64%, list=26%, signal=87%
HOSHIDA_LIVER_CANCER_LATE_RECURRENCE_UP	51	-0.456582	-1.58463	0.00471698	0.172112	1	4354	tags=35%, list=20%, signal=44%
SANA_TNF_SIGNALING_DN	75	-0.424082	-1.58396	0.00293686	0.171998	1	2935	tags=28%, list=13%, signal=32%
YANG_MUC2_TARGETS_DUODENUM_6MO_DN	13	-0.627085	-1.58394	0.0247117	0.170872	1	4981	tags=62%, list=23%, signal=80%
RICKMAN_HEAD_AND_NECK_CANCER_F	48	-0.463404	-1.58355	0.00754148	0.170409	1	3270	tags=31%, list=15%, signal=37%
KIM_ALL_DISORDERS_OLIGODENDROCYTE_NUMBER_CORR_DN	20	-0.561578	-1.58249	0.0212766	0.170892	1	4574	tags=40%, list=21%, signal=51%
LEE_AGING_MUSCLE_DN	39	-0.473654	-1.5806	0.0141732	0.172868	1	2667	tags=28%, list=12%, signal=32%
GRAESSMANN_RESPONSE_TO_MC_AND_SERUM_DEPRIVATION_UP	168	-0.375558	-1.57753	0.00275862	0.176716	1	4075	tags=33%, list=19%, signal=40%
STEARMAN_TUMOR_FIELD_EFFECT_UP	30	-0.513873	-1.57501	0.0144695	0.179682	1	3687	tags=33%, list=17%, signal=40%
SCHAEFFER_PROSTATE_DEVELOPMENT_12HR_UP	101	-0.405088	-1.57365	0.00283688	0.180815	1	2756	tags=24%, list=13%, signal=27%
ROETH_TERT_TARGETS_UP	10	-0.670659	-1.57156	0.029361	0.182874	1	6753	tags=90%, list=31%, signal=130%
ZHANG_ANTIVIRAL_RESPONSE_TO_RIBAVIRIN_UP	27	-0.520854	-1.57019	0.0131579	0.183885	1	4827	tags=44%, list=22%, signal=57%
CHIANG_LIVER_CANCER_SUBCLASS_PROLIFERATION_DN	138	-0.389373	-1.56945	0	0.183999	1	3645	tags=28%, list=17%, signal=34%
OHASHI_AURKB_TARGETS	8	-0.715733	-1.56905	0.0416667	0.183456	1	3103	tags=38%, list=14%, signal=44%
VECCHI_GASTRIC_CANCER_EARLY_DN	273	-0.356454	-1.56721	0	0.185484	1	4162	tags=29%, list=19%, signal=35%
BEGUM_TARGETS_OF_PAX3_FOXO1_FUSION_AND_PAX3	7	-0.737853	-1.56685	0.0125673	0.184898	1	2265	tags=71%, list=10%, signal=80%
ROZANOV_MMP14_TARGETS_UP	197	-0.364009	-1.56382	0	0.188627	1	4874	tags=34%, list=22%, signal=43%
BUDHU_LIVER_CANCER_METASTASIS_DN	6	-0.773914	-1.55782	0.0286738	0.198036	1	3530	tags=67%, list=16%, signal=79%
PETRETTO_HEART_MASS_QTL_CIS_UP	18	-0.560561	-1.55409	0.0352734	0.203816	1	2881	tags=33%, list=13%, signal=38%
PETROVA_PROX1_TARGETS_DN	54	-0.442137	-1.55274	0.0132548	0.205115	1	3584	tags=37%, list=16%, signal=44%
HOSHIDA_LIVER_CANCER_SUBCLASS_S3	235	-0.357906	-1.55258	0.00125156	0.204127	1	4646	tags=31%, list=21%, signal=40%
ICHIBA_GRAFT_VERSUS_HOST_DISEASE_35D_DN	39	-0.468305	-1.55222	0.0175159	0.203655	1	2119	tags=26%, list=10%, signal=28%
PEDERSEN_METASTASIS_BY_ERBB2_ISOFORM_6	22	-0.535314	-1.55137	0.0296167	0.203948	1	6440	tags=59%, list=29%, signal=84%
WEBER_METHYLATED_HCP_IN_SPERM_DN	19	-0.557967	-1.55108	0.0366667	0.203338	1	1682	tags=26%, list=8%, signal=28%
JAEGER_METASTASIS_UP	37	-0.477536	-1.55086	0.021875	0.202517	1	1637	tags=22%, list=7%, signal=23%
PHESSE_TARGETS_OF_APC_AND_MBD2_UP	12	-0.619534	-1.54967	0.0440457	0.20361	1	1658	tags=33%, list=8%, signal=36%
YANG_BCL3_TARGETS_UP	292	-0.347956	-1.54963	0	0.202522	1	3115	tags=21%, list=14%, signal=24%
FONTAINE_THYROID_TUMOR_UNCERTAIN_MALIGNANCY_UP	25	-0.523564	-1.54842	0.0449251	0.203256	1	3084	tags=36%, list=14%, signal=42%
HO_LIVER_CANCER_VASCULAR_INVASION	10	-0.651793	-1.5466	0.0307167	0.205423	1	3176	tags=40%, list=15%, signal=47%
CHANDRAN_METASTASIS_DN	226	-0.357452	-1.54522	0	0.206729	1	3232	tags=25%, list=15%, signal=29%
KIM_LRRC3B_TARGETS	17	-0.58198	-1.5422	0.0325901	0.210872	1	6753	tags=76%, list=31%, signal=110%
CHYLA_CBFA2T3_TARGETS_UP	303	-0.346787	-1.54094	0	0.211772	1	3768	tags=28%, list=17%, signal=33%
NAKAMURA_LUNG_CANCER_DIFFERENTIATION_MARKERS	10	-0.631411	-1.5408	0.0424448	0.210787	1	4327	tags=70%, list=20%, signal=87%
GAVIN_PDE3B_TARGETS	21	-0.542028	-1.53957	0.0298013	0.211713	1	7106	tags=76%, list=32%, signal=113%
SMID_BREAST_CANCER_RELAPSE_IN_LIVER_DN	10	-0.644735	-1.53782	0.0279146	0.213804	1	1894	tags=40%, list=9%, signal=44%
UROSEVIC_RESPONSE_TO_IMIQUIMOD	16	-0.575403	-1.53741	0.0303541	0.213484	1	5725	tags=63%, list=26%, signal=85%
ZHAN_MULTIPLE_MYELOMA_CD2_UP	35	-0.486022	-1.53591	0.0241546	0.214948	1	2620	tags=29%, list=12%, signal=32%
SCHMIDT_POR_TARGETS_IN_LIMB_BUD_DN	6	-0.78084	-1.5359	0.0209059	0.213791	1	1522	tags=50%, list=7%, signal=54%
WANG_SMARCE1_TARGETS_UP	225	-0.35674	-1.53512	0	0.213934	1	5497	tags=35%, list=25%, signal=46%
SMID_BREAST_CANCER_LUMINAL_B_UP	136	-0.373994	-1.53217	0.00269906	0.218365	1	2636	tags=25%, list=12%, signal=28%
SCHAEFFER_PROSTATE_DEVELOPMENT_AND_CANCER_BOX5_UP	8	-0.692365	-1.52675	0.0367133	0.227824	1	3739	tags=50%, list=17%, signal=60%
LIU_SMARCA4_TARGETS	50	-0.435949	-1.52453	0.0216718	0.230789	1	4346	tags=38%, list=20%, signal=47%
CAIRO_LIVER_DEVELOPMENT_DN	207	-0.354859	-1.52194	0.00252207	0.234605	1	2406	tags=21%, list=11%, signal=24%
ALCALAY_AML_BY_NPM1_LOCALIZATION_DN	160	-0.362744	-1.52024	0.00687758	0.236519	1	6707	tags=46%, list=31%, signal=66%
NIELSEN_SYNOVIAL_SARCOMA_UP	17	-0.558443	-1.51914	0.039801	0.237365	1	2463	tags=35%, list=11%, signal=40%
JOHANSSON_BRAIN_CANCER_EARLY_VS_LATE_DN	44	-0.446043	-1.51833	0.0258359	0.237852	1	3055	tags=25%, list=14%, signal=29%
WAMUNYOKOLI_OVARIAN_CANCER_GRADES_1_2_DN	52	-0.439082	-1.51684	0.0197568	0.239599	1	5453	tags=38%, list=25%, signal=51%
MATZUK_EARLY_ANTRAL_FOLLICLE	11	-0.622475	-1.5167	0.0439367	0.238621	1	2923	tags=36%, list=13%, signal=42%
WOOD_EBV_EBNA1_TARGETS_DN	39	-0.466261	-1.5155	0.0285262	0.239483	1	4077	tags=31%, list=19%, signal=38%
SCHAEFFER_PROSTATE_DEVELOPMENT_AND_CANCER_BOX2_UP	5	-0.779542	-1.51547	0.0287253	0.238296	1	1439	tags=40%, list=7%, signal=43%
IZADPANAH_STEM_CELL_ADIPOSE_VS_BONE_DN	88	-0.394909	-1.51483	0.00712251	0.238325	1	3789	tags=32%, list=17%, signal=38%
ACEVEDO_LIVER_TUMOR_VS_NORMAL_ADJACENT_TISSUE_DN	198	-0.354895	-1.51176	0.00129702	0.243429	1	3768	tags=24%, list=17%, signal=29%
CALVET_IRINOTECAN_SENSITIVE_VS_REVERTED_UP	5	-0.759805	-1.5117	0.0335821	0.242317	1	746	tags=20%, list=3%, signal=21%
WAMUNYOKOLI_OVARIAN_CANCER_LMP_DN	151	-0.367648	-1.51103	0.00136054	0.242322	1	3766	tags=26%, list=17%, signal=31%
WESTON_VEGFA_TARGETS_12HR	34	-0.472164	-1.51088	0.0334347	0.241431	1	2679	tags=38%, list=12%, signal=43%
TURJANSKI_MAPK11_TARGETS	5	-0.795195	-1.51037	0.0201097	0.241269	1	273	tags=20%, list=1%, signal=20%
VILIMAS_NOTCH1_TARGETS_UP	50	-0.434448	-1.50923	0.0204724	0.242504	1	5548	tags=48%, list=25%, signal=64%
NAISHIRO_CTNNB1_TARGETS_WITH_LEF1_MOTIF	6	-0.740126	-1.50922	0.0403509	0.241349	1	3528	tags=67%, list=16%, signal=79%
TORCHIA_TARGETS_OF_EWSR1_FLI1_FUSION_UP	211	-0.350986	-1.50772	0.0037831	0.243226	1	6250	tags=42%, list=29%, signal=58%
KORKOLA_CHORIOCARCINOMA	5	-0.779755	-1.50733	0.026643	0.242888	1	3362	tags=60%, list=15%, signal=71%
SUZUKI_RESPONSE_TO_TSA_AND_DECITABINE_1A	19	-0.543459	-1.50492	0.0438312	0.246554	1	6144	tags=63%, list=28%, signal=88%
RASHI_RESPONSE_TO_IONIZING_RADIATION_5	122	-0.37773	-1.50478	0.00840336	0.2457	1	4862	tags=28%, list=22%, signal=36%
KARAKAS_TGFB1_SIGNALING	17	-0.556088	-1.5039	0.0373002	0.246158	1	3755	tags=41%, list=17%, signal=50%
PANGAS_TUMOR_SUPPRESSION_BY_SMAD1_AND_SMAD5_UP	103	-0.38257	-1.50278	0.00840336	0.247148	1	4523	tags=33%, list=21%, signal=41%
CAIRO_HEPATOBLASTOMA_CLASSES_DN	172	-0.358158	-1.50273	0.00132626	0.246059	1	6367	tags=40%, list=29%, signal=55%
ACEVEDO_LIVER_CANCER_WITH_H3K9ME3_UP	72	-0.405913	-1.50262	0.0211161	0.245092	1	3414	tags=29%, list=16%, signal=34%
RANKIN_ANGIOGENIC_TARGETS_OF_VHL_HIF2A_DN	7	-0.712469	-1.50222	0.0430108	0.244814	1	2343	tags=57%, list=11%, signal=64%
JI_CARCINOGENESIS_BY_KRAS_AND_STK11_DN	17	-0.549099	-1.502	0.045	0.24405	1	4990	tags=59%, list=23%, signal=76%
LINDVALL_IMMORTALIZED_BY_TERT_DN	65	-0.416594	-1.50053	0.0165414	0.245734	1	3164	tags=34%, list=14%, signal=39%
SENGUPTA_NASOPHARYNGEAL_CARCINOMA_DN	200	-0.349398	-1.50013	0	0.245519	1	2820	tags=24%, list=13%, signal=27%
ICHIBA_GRAFT_VERSUS_HOST_DISEASE_D7_UP	87	-0.393753	-1.49984	0.014771	0.244937	1	6209	tags=48%, list=28%, signal=67%
WESTON_VEGFA_TARGETS_3HR	66	-0.411001	-1.49979	0.0207407	0.243915	1	5855	tags=50%, list=27%, signal=68%
TORCHIA_TARGETS_OF_EWSR1_FLI1_FUSION_DN	261	-0.339673	-1.49914	0.00130039	0.244085	1	5362	tags=34%, list=24%, signal=45%
BOSCO_INTERFERON_INDUCED_ANTIVIRAL_MODULE	52	-0.431594	-1.499	0.0283019	0.243275	1	3147	tags=29%, list=14%, signal=34%
VERNOCHET_ADIPOGENESIS	18	-0.549454	-1.49886	0.0463259	0.242412	1	6354	tags=61%, list=29%, signal=86%
LU_TUMOR_ENDOTHELIAL_MARKERS_UP	16	-0.563005	-1.49821	0.0471204	0.242588	1	4552	tags=63%, list=21%, signal=79%
HUMMERICH_MALIGNANT_SKIN_TUMOR_DN	16	-0.567465	-1.49776	0.0571429	0.242338	1	3270	tags=44%, list=15%, signal=51%
WU_HBX_TARGETS_3_DN	13	-0.59282	-1.4973	0.0566372	0.242309	1	3544	tags=46%, list=16%, signal=55%
DOANE_BREAST_CANCER_ESR1_UP	93	-0.392397	-1.49309	0.0100865	0.24951	1	2756	tags=27%, list=13%, signal=31%
RAMALHO_STEMNESS_DN	63	-0.414373	-1.49271	0.0255255	0.249294	1	6011	tags=44%, list=27%, signal=61%
WILCOX_PRESPONSE_TO_ROGESTERONE_DN	49	-0.431462	-1.49168	0.0271132	0.250327	1	2808	tags=33%, list=13%, signal=37%
RAY_ALZHEIMERS_DISEASE	9	-0.647755	-1.49159	0.0482375	0.249393	1	6630	tags=78%, list=30%, signal=112%
HOWLIN_CITED1_TARGETS_1_DN	32	-0.473065	-1.48908	0.0314465	0.253337	1	4732	tags=34%, list=22%, signal=44%
WEST_ADRENOCORTICAL_TUMOR_DN	450	-0.322276	-1.48785	0	0.254563	1	3796	tags=25%, list=17%, signal=29%
MOSERLE_IFNA_RESPONSE	21	-0.520052	-1.48558	0.0450886	0.257775	1	4496	tags=48%, list=21%, signal=60%
LEE_LIVER_CANCER_CIPROFIBRATE_DN	56	-0.420791	-1.48514	0.0251108	0.25756	1	3548	tags=32%, list=16%, signal=38%
RAY_TUMORIGENESIS_BY_ERBB2_CDC25A_DN	131	-0.368746	-1.48435	0.00140056	0.258025	1	4263	tags=28%, list=19%, signal=35%
WANG_RESPONSE_TO_GSK3_INHIBITOR_SB216763_UP	232	-0.341912	-1.48169	0.0012837	0.262361	1	6213	tags=41%, list=28%, signal=56%
DACOSTA_UV_RESPONSE_VIA_ERCC3_XPCS_UP	23	-0.498567	-1.48137	0.046252	0.261958	1	3466	tags=30%, list=16%, signal=36%
DIAZ_CHRONIC_MEYLOGENOUS_LEUKEMIA_DN	94	-0.381165	-1.47938	0.00983146	0.264877	1	3349	tags=27%, list=15%, signal=31%
ALONSO_METASTASIS_EMT_UP	28	-0.484818	-1.47406	0.041876	0.274952	1	2596	tags=21%, list=12%, signal=24%
KUMAR_TARGETS_OF_MLL_AF9_FUSION	331	-0.330476	-1.47292	0.00250627	0.276202	1	5489	tags=32%, list=25%, signal=42%
GROSS_HYPOXIA_VIA_ELK3_ONLY_DN	40	-0.448666	-1.47223	0.0355487	0.276467	1	5405	tags=38%, list=25%, signal=50%
RIGGI_EWING_SARCOMA_PROGENITOR_UP	334	-0.330843	-1.4717	0.00120048	0.276388	1	4060	tags=27%, list=19%, signal=33%
BURTON_ADIPOGENESIS_PEAK_AT_0HR	54	-0.420126	-1.46999	0.0393701	0.278716	1	2964	tags=35%, list=14%, signal=41%
MOTAMED_RESPONSE_TO_ANDROGEN_UP	5	-0.761358	-1.46936	0.0476191	0.278843	1	4045	tags=80%, list=18%, signal=98%
CAIRO_HEPATOBLASTOMA_DN	213	-0.343337	-1.46781	0.00260756	0.280855	1	4697	tags=30%, list=21%, signal=37%
BERTUCCI_MEDULLARY_VS_DUCTAL_BREAST_CANCER_DN	126	-0.367859	-1.46752	0.0108992	0.280256	1	2333	tags=20%, list=11%, signal=22%
HSIAO_LIVER_SPECIFIC_GENES	201	-0.346085	-1.46638	0.00265604	0.281541	1	4990	tags=33%, list=23%, signal=43%
DAUER_STAT3_TARGETS_DN	36	-0.451549	-1.46637	0.0384615	0.280424	1	4827	tags=44%, list=22%, signal=57%
MIKKELSEN_ES_LCP_WITH_H3K4ME3	100	-0.379893	-1.46457	0.0156919	0.283056	1	5492	tags=43%, list=25%, signal=57%
COATES_MACROPHAGE_M1_VS_M2_UP	61	-0.415424	-1.46435	0.0249633	0.28243	1	6924	tags=52%, list=32%, signal=77%
YAO_TEMPORAL_RESPONSE_TO_PROGESTERONE_CLUSTER_12	71	-0.395451	-1.46129	0.0204678	0.287849	1	5344	tags=35%, list=24%, signal=46%
HERNANDEZ_MITOTIC_ARREST_BY_DOCETAXEL_1_UP	27	-0.48225	-1.46071	0.0630915	0.287903	1	2727	tags=30%, list=12%, signal=34%
WORSCHECH_TUMOR_REJECTION_UP	49	-0.41636	-1.46066	0.0314843	0.286867	1	3530	tags=35%, list=16%, signal=41%
ROSS_AML_WITH_CBFB_MYH11_FUSION	43	-0.431242	-1.45994	0.0271132	0.287307	1	4955	tags=47%, list=23%, signal=60%
GARGALOVIC_RESPONSE_TO_OXIDIZED_PHOSPHOLIPIDS_BLUE_DN	41	-0.437391	-1.45971	0.031405	0.286631	1	3190	tags=24%, list=15%, signal=28%
LINDGREN_BLADDER_CANCER_CLUSTER_2B	319	-0.326614	-1.45906	0.00365408	0.286917	1	5510	tags=35%, list=25%, signal=46%
SHIN_B_CELL_LYMPHOMA_CLUSTER_3	25	-0.491372	-1.45878	0.0416	0.28632	1	4189	tags=40%, list=19%, signal=49%
NADELLA_PRKAR1A_TARGETS_DN	7	-0.691412	-1.45843	0.0678899	0.286	1	404	tags=29%, list=2%, signal=29%
SERVITJA_LIVER_HNF1A_TARGETS_DN	139	-0.35808	-1.45657	0.00945946	0.288872	1	3549	tags=27%, list=16%, signal=32%
LIU_IL13_MEMORY_MODEL_UP	14	-0.567605	-1.4546	0.0535117	0.292086	1	5048	tags=43%, list=23%, signal=56%
SHIN_B_CELL_LYMPHOMA_CLUSTER_9	16	-0.548466	-1.45429	0.0601375	0.291573	1	3405	tags=44%, list=16%, signal=52%
LI_WILMS_TUMOR_VS_FETAL_KIDNEY_1_UP	159	-0.346542	-1.45421	0.00981767	0.290596	1	3766	tags=23%, list=17%, signal=28%
GERHOLD_ADIPOGENESIS_UP	46	-0.430885	-1.45286	0.0280374	0.292315	1	3167	tags=33%, list=14%, signal=38%
VALK_AML_WITH_EVI1	17	-0.535967	-1.45255	0.0558376	0.291878	1	4960	tags=53%, list=23%, signal=68%
AGARWAL_AKT_PATHWAY_TARGETS	8	-0.661747	-1.45118	0.0665529	0.293856	1	3748	tags=75%, list=17%, signal=90%
RODRIGUES_THYROID_CARCINOMA_ANAPLASTIC_DN	390	-0.320663	-1.45102	0	0.293033	1	4970	tags=27%, list=23%, signal=34%
MCCLUNG_CREB1_TARGETS_UP	86	-0.383231	-1.45075	0.015896	0.292541	1	2443	tags=21%, list=11%, signal=23%
SHIPP_DLBCL_VS_FOLLICULAR_LYMPHOMA_DN	37	-0.448612	-1.44909	0.0469484	0.295098	1	3329	tags=27%, list=15%, signal=32%
YAGUE_PRETUMOR_DRUG_RESISTANCE_DN	9	-0.638779	-1.44826	0.0659341	0.295883	1	1287	tags=33%, list=6%, signal=35%
KANG_AR_TARGETS_DN	17	-0.531798	-1.44777	0.0540541	0.29584	1	3544	tags=47%, list=16%, signal=56%
HUANG_GATA2_TARGETS_UP	121	-0.358131	-1.44526	0.0163043	0.300154	1	6878	tags=43%, list=31%, signal=62%
TONKS_TARGETS_OF_RUNX1_RUNX1T1_FUSION_ERYTHROCYTE_DN	11	-0.606328	-1.44508	0.0840065	0.299438	1	505	tags=27%, list=2%, signal=28%
AKL_HTLV1_INFECTION_DN	53	-0.408656	-1.44492	0.043609	0.29864	1	5128	tags=36%, list=23%, signal=47%
FURUKAWA_DUSP6_TARGETS_PCI35_UP	52	-0.416842	-1.44392	0.0382263	0.299755	1	3387	tags=33%, list=15%, signal=39%
KLEIN_TARGETS_OF_BCR_ABL1_FUSION	40	-0.444078	-1.44321	0.0515298	0.300121	1	5218	tags=48%, list=24%, signal=62%
HAHTOLA_MYCOSIS_FUNGOIDES_SKIN_UP	142	-0.353151	-1.44019	0.0107962	0.305461	1	6708	tags=37%, list=31%, signal=52%
SCHAEFFER_PROSTATE_DEVELOPMENT_48HR_DN	344	-0.320773	-1.4398	0	0.305216	1	3400	tags=24%, list=16%, signal=28%
SASAI_TARGETS_OF_CXCR6_AND_PTCH1_DN	8	-0.649373	-1.43852	0.0851789	0.307119	1	6205	tags=75%, list=28%, signal=105%
CROMER_TUMORIGENESIS_UP	50	-0.417558	-1.4385	0.0421217	0.30609	1	3863	tags=44%, list=18%, signal=53%
ALCALAY_AML_BY_NPM1_LOCALIZATION_UP	119	-0.360032	-1.43847	0.0181564	0.305065	1	4834	tags=33%, list=22%, signal=42%
KRASNOSELSKAYA_ILF3_TARGETS_DN	41	-0.427153	-1.43797	0.0393343	0.305135	1	2588	tags=20%, list=12%, signal=22%
STEGER_ADIPOGENESIS_UP	21	-0.495682	-1.4369	0.0675453	0.306446	1	2997	tags=33%, list=14%, signal=39%
FOSTER_KDM1A_TARGETS_UP	196	-0.338109	-1.436	0.00404858	0.307336	1	4187	tags=29%, list=19%, signal=35%
BARRIER_COLON_CANCER_RECURRENCE_UP	34	-0.455007	-1.43556	0.0458265	0.307302	1	2159	tags=21%, list=10%, signal=23%
SCHAEFFER_PROSTATE_DEVELOPMENT_AND_CANCER_BOX6_UP	8	-0.66566	-1.43498	0.0762712	0.307597	1	1439	tags=38%, list=7%, signal=40%
MANALO_HYPOXIA_UP	172	-0.341462	-1.43281	0.00666667	0.31132	1	3181	tags=22%, list=15%, signal=26%
KINSEY_TARGETS_OF_EWSR1_FLII_FUSION_DN	242	-0.327268	-1.43125	0.00787402	0.313834	1	4024	tags=26%, list=18%, signal=32%
SMID_BREAST_CANCER_RELAPSE_IN_BRAIN_DN	62	-0.396166	-1.43088	0.0324074	0.313541	1	6865	tags=56%, list=31%, signal=82%
BUCKANOVICH_T_LYMPHOCYTE_HOMING_ON_TUMOR_DN	18	-0.524101	-1.42876	0.0627063	0.317231	1	288	tags=17%, list=1%, signal=17%
GU_PDEF_TARGETS_UP	64	-0.395018	-1.42746	0.0406015	0.319182	1	3589	tags=33%, list=16%, signal=39%
FULCHER_INFLAMMATORY_RESPONSE_LECTIN_VS_LPS_DN	315	-0.318287	-1.42729	0.00246914	0.318475	1	6861	tags=42%, list=31%, signal=60%
BERENJENO_TRANSFORMED_BY_RHOA_REVERSIBLY_UP	8	-0.636155	-1.42593	0.101027	0.320513	1	6569	tags=75%, list=30%, signal=107%
NIELSEN_GIST_VS_SYNOVIAL_SARCOMA_UP	16	-0.538871	-1.4227	0.0694215	0.326917	1	1669	tags=38%, list=8%, signal=41%
ZHANG_RESPONSE_TO_IKK_INHIBITOR_AND_TNF_DN	68	-0.386735	-1.4216	0.0175182	0.328396	1	2218	tags=19%, list=10%, signal=21%
GAURNIER_PSMD4_TARGETS	46	-0.413616	-1.42061	0.0501567	0.329538	1	4990	tags=41%, list=23%, signal=53%
TAKEDA_TARGETS_OF_NUP98_HOXA9_FUSION_8D_DN	144	-0.347339	-1.4197	0.0150273	0.330661	1	5724	tags=35%, list=26%, signal=47%
URS_ADIPOCYTE_DIFFERENTIATION_UP	60	-0.398169	-1.4194	0.0340557	0.330265	1	6481	tags=50%, list=30%, signal=71%
TAKADA_GASTRIC_CANCER_COPY_NUMBER_DN	22	-0.489311	-1.41766	0.0797342	0.333442	1	3337	tags=45%, list=15%, signal=54%
ROETH_TERT_TARGETS_DN	6	-0.694125	-1.41748	0.0740741	0.332764	1	6468	tags=83%, list=30%, signal=118%
LINDGREN_BLADDER_CANCER_CLUSTER_1_UP	88	-0.372123	-1.41654	0.0323054	0.333926	1	6651	tags=39%, list=30%, signal=55%
HAN_JNK_SINGALING_UP	30	-0.460707	-1.41631	0.0641026	0.333365	1	4496	tags=33%, list=21%, signal=42%
RODRIGUES_THYROID_CARCINOMA_DN	52	-0.405934	-1.41558	0.0379939	0.33402	1	3213	tags=27%, list=15%, signal=31%
LIU_IL13_MEMORY_MODEL_DN	5	-0.7371	-1.41525	0.095064	0.333642	1	5289	tags=80%, list=24%, signal=105%
LEE_INTRATHYMIC_T_PROGENITOR	18	-0.506887	-1.41491	0.0766551	0.333391	1	3707	tags=39%, list=17%, signal=47%
WENG_POR_DOSAGE	16	-0.528547	-1.41387	0.0766667	0.334612	1	3114	tags=38%, list=14%, signal=44%
REN_ALVEOLAR_RHABDOMYOSARCOMA_UP	88	-0.369665	-1.41376	0.0341753	0.333735	1	1285	tags=17%, list=6%, signal=18%
KUROZUMI_RESPONSE_TO_ONCOCYTIC_VIRUS	41	-0.430733	-1.41341	0.0599078	0.333442	1	4846	tags=41%, list=22%, signal=53%
MONTERO_THYROID_CANCER_POOR_SURVIVAL_DN	8	-0.641819	-1.41058	0.0844828	0.339115	1	6075	tags=63%, list=28%, signal=86%
BOYAULT_LIVER_CANCER_SUBCLASS_G6_UP	55	-0.401259	-1.40874	0.0345369	0.342278	1	1557	tags=18%, list=7%, signal=20%
LU_TUMOR_VASCULATURE_DN	12	-0.561225	-1.40788	0.100176	0.343171	1	2943	tags=50%, list=13%, signal=58%
BOYAULT_LIVER_CANCER_SUBCLASS_G23_DN	8	-0.633546	-1.40775	0.0886076	0.342391	1	1858	tags=38%, list=8%, signal=41%
GUTIERREZ_CHRONIC_LYMPHOCYTIC_LEUKEMIA_DN	45	-0.417154	-1.40708	0.0535168	0.343011	1	3096	tags=20%, list=14%, signal=23%
HOLLEMAN_PREDNISOLONE_RESISTANCE_B_ALL_DN	8	-0.631927	-1.40661	0.0949721	0.343078	1	693	tags=25%, list=3%, signal=26%
WANG_METASTASIS_OF_BREAST_CANCER	10	-0.604745	-1.40508	0.0857633	0.345919	1	1580	tags=30%, list=7%, signal=32%
HUI_MAPK14_TARGETS_UP	18	-0.509048	-1.40312	0.079602	0.349613	1	3051	tags=39%, list=14%, signal=45%
MCGARVEY_SILENCED_BY_METHYLATION_IN_COLON_CANCER	39	-0.415591	-1.4027	0.0597738	0.349521	1	2679	tags=28%, list=12%, signal=32%
ZHANG_TARGETS_OF_EWSR1_FLI1_FUSION	73	-0.381539	-1.4023	0.0493274	0.349418	1	2935	tags=19%, list=13%, signal=22%
BOWIE_RESPONSE_TO_TAMOXIFEN	13	-0.560985	-1.40224	0.0926244	0.348504	1	6209	tags=85%, list=28%, signal=118%
OUILLETTE_CLL_13Q14_DELETION_DN	45	-0.41487	-1.39955	0.0643185	0.353943	1	3830	tags=27%, list=17%, signal=32%
MAGRANGEAS_MULTIPLE_MYELOMA_IGG_VS_IGA_DN	23	-0.473833	-1.39913	0.0888158	0.35383	1	2737	tags=26%, list=13%, signal=30%
WONG_ENDMETRIUM_CANCER_UP	18	-0.500907	-1.39907	0.0840336	0.352877	1	5923	tags=61%, list=27%, signal=84%
WONG_ADULT_TISSUE_STEM_MODULE	627	-0.297003	-1.39845	0	0.353346	1	4189	tags=23%, list=19%, signal=28%
MAINA_VHL_TARGETS_UP	8	-0.640453	-1.39685	0.0909091	0.356057	1	6954	tags=75%, list=32%, signal=110%
BOQUEST_STEM_CELL_CULTURED_VS_FRESH_DN	26	-0.46612	-1.39647	0.0862069	0.355859	1	3531	tags=38%, list=16%, signal=46%
DER_IFN_ALPHA_RESPONSE_UP	60	-0.389743	-1.39634	0.0503704	0.355081	1	3667	tags=27%, list=17%, signal=32%
DOANE_BREAST_CANCER_CLASSES_UP	52	-0.401377	-1.39611	0.0504732	0.354609	1	6015	tags=54%, list=27%, signal=74%
IIZUKA_LIVER_CANCER_PROGRESSION_G2_G3_UP	23	-0.482525	-1.39584	0.0765217	0.354261	1	8492	tags=61%, list=39%, signal=99%
CHIANG_LIVER_CANCER_SUBCLASS_INTERFERON_DN	37	-0.430561	-1.39526	0.0857988	0.354561	1	2952	tags=30%, list=13%, signal=34%
KENNY_CTNNB1_TARGETS_DN	38	-0.434616	-1.39465	0.0654362	0.355136	1	7260	tags=55%, list=33%, signal=83%
STAEGE_EWING_FAMILY_TUMOR	27	-0.456987	-1.39372	0.0704225	0.356284	1	3496	tags=26%, list=16%, signal=31%
XU_HGF_SIGNALING_NOT_VIA_AKT1_48HR_DN	16	-0.526465	-1.39293	0.0775578	0.357259	1	2727	tags=31%, list=12%, signal=36%
TAKEDA_TARGETS_OF_NUP98_HOXA9_FUSION_10D_UP	134	-0.340015	-1.39221	0.0228802	0.357896	1	4827	tags=32%, list=22%, signal=41%
HAN_JNK_SINGALING_DN	36	-0.432729	-1.39218	0.0669856	0.356899	1	4853	tags=44%, list=22%, signal=57%
ZHAN_MULTIPLE_MYELOMA_HP_UP	35	-0.43078	-1.3915	0.0629921	0.357537	1	4407	tags=29%, list=20%, signal=36%
PILON_KLF1_TARGETS_UP	403	-0.30345	-1.38949	0.00235294	0.361405	1	2967	tags=19%, list=14%, signal=22%
RAO_BOUND_BY_SALL4_ISOFORM_A	130	-0.342297	-1.38884	0.0375	0.361866	1	3739	tags=24%, list=17%, signal=29%
ALTEMEIER_RESPONSE_TO_LPS_WITH_MECHANICAL_VENTILATION	107	-0.353392	-1.38848	0.0314208	0.36166	1	4827	tags=34%, list=22%, signal=43%
VANTVEER_BREAST_CANCER_BRCA1_DN	29	-0.44624	-1.38803	0.0775444	0.361652	1	2964	tags=24%, list=14%, signal=28%
MARTORIATI_MDM4_TARGETS_NEUROEPITHELIUM_DN	134	-0.341435	-1.38802	0.0246914	0.360639	1	4186	tags=32%, list=19%, signal=39%
GUO_HEX_TARGETS_UP	69	-0.376591	-1.38761	0.0427099	0.360635	1	6230	tags=33%, list=28%, signal=46%
DELASERNA_MYOD_TARGETS_DN	50	-0.405105	-1.38692	0.0610933	0.361288	1	2645	tags=24%, list=12%, signal=27%
TSENG_IRS1_TARGETS_DN	110	-0.354874	-1.38688	0.0310734	0.36033	1	5242	tags=36%, list=24%, signal=48%
ONO_FOXP3_TARGETS_UP	23	-0.474821	-1.38654	0.0825243	0.360119	1	4820	tags=39%, list=22%, signal=50%
LE_SKI_TARGETS_DN	8	-0.615443	-1.38582	0.118761	0.360824	1	2679	tags=38%, list=12%, signal=43%
WANG_ESOPHAGUS_CANCER_VS_NORMAL_UP	105	-0.348388	-1.38498	0.0290456	0.361796	1	2961	tags=22%, list=14%, signal=25%
MURAKAMI_UV_RESPONSE_1HR_DN	7	-0.667244	-1.3847	0.0775862	0.36148	1	2397	tags=43%, list=11%, signal=48%
LABBE_TGFB1_TARGETS_UP	89	-0.357903	-1.3843	0.0391872	0.361407	1	1077	tags=15%, list=5%, signal=15%
PASQUALUCCI_LYMPHOMA_BY_GC_STAGE_DN	139	-0.336489	-1.38392	0.0178326	0.361322	1	6352	tags=38%, list=29%, signal=53%
MOROSETTI_FACIOSCAPULOHUMERAL_MUSCULAR_DISTROPHY_UP	19	-0.502397	-1.38386	0.0809443	0.36046	1	4970	tags=53%, list=23%, signal=68%
ZHANG_INTERFERON_RESPONSE	17	-0.521511	-1.38384	0.112745	0.359463	1	3882	tags=41%, list=18%, signal=50%
GAUSSMANN_MLL_AF4_FUSION_TARGETS_F_UP	150	-0.336048	-1.38372	0.0254692	0.358709	1	3417	tags=27%, list=16%, signal=31%
MARSON_FOXP3_TARGETS_DN	43	-0.416051	-1.3829	0.0576324	0.359666	1	3789	tags=28%, list=17%, signal=34%
CUI_TCF21_TARGETS_2_DN	656	-0.292799	-1.38102	0	0.363236	1	6164	tags=33%, list=28%, signal=45%
CHIARADONNA_NEOPLASTIC_TRANSFORMATION_KRAS_DN	130	-0.34091	-1.38095	0.0182584	0.362356	1	3789	tags=29%, list=17%, signal=35%
NING_CHRONIC_OBSTRUCTIVE_PULMONARY_DISEASE_UP	134	-0.341899	-1.38055	0.0183357	0.362241	1	4522	tags=23%, list=21%, signal=29%
ACEVEDO_FGFR1_TARGETS_IN_PROSTATE_CANCER_MODEL_DN	260	-0.31518	-1.38053	0.00879397	0.36125	1	2789	tags=22%, list=13%, signal=25%
LEIN_ASTROCYTE_MARKERS	36	-0.429303	-1.37931	0.0606532	0.363218	1	2625	tags=25%, list=12%, signal=28%
GRADE_COLON_VS_RECTAL_CANCER_DN	42	-0.410336	-1.37922	0.0576324	0.362445	1	6996	tags=45%, list=32%, signal=66%
KOBAYASHI_EGFR_SIGNALING_24HR_UP	72	-0.372753	-1.37877	0.0339233	0.362632	1	5900	tags=39%, list=27%, signal=53%
MAHADEVAN_IMATINIB_RESISTANCE_DN	18	-0.513067	-1.37854	0.095315	0.362143	1	5845	tags=67%, list=27%, signal=91%
BEIER_GLIOMA_STEM_CELL_UP	29	-0.448781	-1.37621	0.0900322	0.366908	1	5783	tags=45%, list=26%, signal=61%
OZANNE_AP1_TARGETS_UP	14	-0.529861	-1.37549	0.110379	0.367675	1	1517	tags=29%, list=7%, signal=31%
APPEL_IMATINIB_RESPONSE	30	-0.444041	-1.37473	0.0772871	0.368596	1	7017	tags=47%, list=32%, signal=69%
ZHU_CMV_8_HR_UP	40	-0.416018	-1.37455	0.0954693	0.368039	1	3107	tags=25%, list=14%, signal=29%
ICHIBA_GRAFT_VERSUS_HOST_DISEASE_35D_UP	114	-0.343283	-1.37397	0.0268741	0.368445	1	5925	tags=39%, list=27%, signal=54%
HELLER_HDAC_TARGETS_UP	233	-0.316917	-1.37342	0.017744	0.368744	1	4271	tags=27%, list=20%, signal=33%
MIKKELSEN_MCV6_LCP_WITH_H3K4ME3	125	-0.33859	-1.37284	0.0334728	0.369168	1	4763	tags=37%, list=22%, signal=47%
SMID_BREAST_CANCER_RELAPSE_IN_BONE_UP	75	-0.368605	-1.37183	0.0466761	0.370793	1	3531	tags=31%, list=16%, signal=36%
CERIBELLI_PROMOTERS_INACTIVE_AND_BOUND_BY_NFY	23	-0.478321	-1.37122	0.0948553	0.37132	1	2008	tags=26%, list=9%, signal=29%
FINAK_BREAST_CANCER_SDPP_SIGNATURE	23	-0.465219	-1.36998	0.0978441	0.373504	1	4151	tags=48%, list=19%, signal=59%
KRISHNAN_FURIN_TARGETS_DN	7	-0.645403	-1.36996	0.111712	0.372538	1	7768	tags=100%, list=35%, signal=155%
RIZKI_TUMOR_INVASIVENESS_3D_DN	223	-0.317919	-1.36843	0.0167095	0.375395	1	4667	tags=26%, list=21%, signal=33%
KIM_MYCN_AMPLIFICATION_TARGETS_DN	74	-0.360807	-1.36629	0.0533537	0.379676	1	5948	tags=45%, list=27%, signal=61%
DORSEY_GAB2_TARGETS	25	-0.45617	-1.36578	0.0914928	0.37992	1	2679	tags=28%, list=12%, signal=32%
VERRECCHIA_EARLY_RESPONSE_TO_TGFB1	54	-0.392689	-1.36558	0.0591806	0.379401	1	1734	tags=20%, list=8%, signal=22%
BURTON_ADIPOGENESIS_6	165	-0.325667	-1.36546	0.0162162	0.378693	1	4674	tags=26%, list=21%, signal=33%
HOWLIN_PUBERTAL_MAMMARY_GLAND	61	-0.379563	-1.3651	0.062591	0.378567	1	4007	tags=38%, list=18%, signal=46%
RODWELL_AGING_KIDNEY_DN	103	-0.347093	-1.36508	0.037518	0.377606	1	5677	tags=32%, list=26%, signal=43%
CLIMENT_BREAST_CANCER_COPY_NUMBER_DN	8	-0.61746	-1.36507	0.0987868	0.376676	1	5053	tags=50%, list=23%, signal=65%
HOFFMAN_CLOCK_TARGETS_UP	8	-0.621168	-1.36463	0.116838	0.376695	1	1805	tags=38%, list=8%, signal=41%
FARMER_BREAST_CANCER_CLUSTER_7	17	-0.503939	-1.36451	0.101027	0.376006	1	5502	tags=47%, list=25%, signal=63%
IIZUKA_LIVER_CANCER_PROGRESSION_L1_G1_UP	18	-0.486349	-1.36254	0.097973	0.379731	1	4750	tags=44%, list=22%, signal=57%
YEGNASUBRAMANIAN_PROSTATE_CANCER	90	-0.351339	-1.36235	0.0435393	0.37925	1	3723	tags=28%, list=17%, signal=33%
HORIUCHI_WTAP_TARGETS_UP	229	-0.314992	-1.36159	0.0131406	0.380156	1	4804	tags=28%, list=22%, signal=36%
GUILLAUMOND_KLF10_TARGETS_DN	24	-0.460966	-1.36125	0.100486	0.380006	1	3690	tags=29%, list=17%, signal=35%
MCCLUNG_COCAINE_REWARD_5D	70	-0.364814	-1.3608	0.0480481	0.380116	1	4450	tags=27%, list=20%, signal=34%
CHICAS_RB1_TARGETS_CONFLUENT	445	-0.294651	-1.3608	0.00456621	0.379134	1	4550	tags=27%, list=21%, signal=33%
WESTON_VEGFA_TARGETS_6HR	56	-0.388547	-1.36077	0.0630915	0.378226	1	6440	tags=57%, list=29%, signal=81%
RUAN_RESPONSE_TO_TNF_DN	80	-0.366537	-1.36072	0.0429448	0.377384	1	3925	tags=25%, list=18%, signal=30%
YAO_TEMPORAL_RESPONSE_TO_PROGESTERONE_CLUSTER_0	64	-0.377603	-1.36052	0.0732824	0.376958	1	6215	tags=42%, list=28%, signal=59%
HAHTOLA_MYCOSIS_FUNGOIDES_UP	12	-0.558243	-1.35979	0.100334	0.377889	1	3748	tags=42%, list=17%, signal=50%
ZHU_CMV_24_HR_DN	81	-0.36191	-1.35939	0.0481203	0.377909	1	4048	tags=31%, list=18%, signal=38%
IGLESIAS_E2F_TARGETS_UP	139	-0.336924	-1.35898	0.0319149	0.377919	1	4522	tags=26%, list=21%, signal=32%
DOANE_RESPONSE_TO_ANDROGEN_DN	198	-0.320487	-1.35878	0.0185676	0.37744	1	4902	tags=28%, list=22%, signal=36%
TERAMOTO_OPN_TARGETS_CLUSTER_6	23	-0.457259	-1.35874	0.0933977	0.376584	1	5016	tags=43%, list=23%, signal=56%
ZHAN_LATE_DIFFERENTIATION_GENES_UP	30	-0.429659	-1.35481	0.0889262	0.385384	1	6891	tags=53%, list=31%, signal=78%
KIM_BIPOLAR_DISORDER_OLIGODENDROCYTE_DENSITY_CORR_DN	72	-0.365188	-1.35449	0.0565217	0.385184	1	3988	tags=29%, list=18%, signal=36%
ZHU_CMV_ALL_DN	113	-0.340905	-1.35383	0.0330124	0.385872	1	4048	tags=27%, list=18%, signal=33%
MCCLUNG_CREB1_TARGETS_DN	47	-0.392276	-1.3536	0.0810398	0.385386	1	3400	tags=28%, list=16%, signal=33%
GENTLES_LEUKEMIC_STEM_CELL_DN	11	-0.552816	-1.35323	0.126095	0.385439	1	1522	tags=36%, list=7%, signal=39%
SMITH_LIVER_CANCER	38	-0.410659	-1.35254	0.0810811	0.386187	1	5732	tags=39%, list=26%, signal=53%
SUMI_HNF4A_TARGETS	25	-0.457439	-1.35184	0.10828	0.387009	1	2819	tags=36%, list=13%, signal=41%
WOTTON_RUNX_TARGETS_DN	28	-0.437246	-1.35127	0.0968801	0.387508	1	4003	tags=36%, list=18%, signal=44%
SUZUKI_RESPONSE_TO_TSA_AND_DECITABINE_1B	17	-0.489647	-1.35089	0.117444	0.387439	1	2045	tags=29%, list=9%, signal=32%
ONDER_CDH1_SIGNALING_VIA_CTNNB1	67	-0.36637	-1.35079	0.0640244	0.386771	1	5241	tags=36%, list=24%, signal=47%
LIU_LIVER_CANCER	26	-0.4488	-1.35003	0.113208	0.387738	1	3487	tags=35%, list=16%, signal=41%
VERRECCHIA_RESPONSE_TO_TGFB1_C2	23	-0.466842	-1.34944	0.120339	0.388347	1	3227	tags=39%, list=15%, signal=46%
FIGUEROA_AML_METHYLATION_CLUSTER_2_DN	5	-0.697696	-1.34783	0.140684	0.391373	1	4707	tags=80%, list=22%, signal=102%
BOYLAN_MULTIPLE_MYELOMA_PCA3_DN	54	-0.38583	-1.34767	0.070122	0.390811	1	5243	tags=28%, list=24%, signal=36%
FERREIRA_EWINGS_SARCOMA_UNSTABLE_VS_STABLE_DN	77	-0.360134	-1.34736	0.056213	0.390623	1	6215	tags=40%, list=28%, signal=56%
CHIANG_LIVER_CANCER_SUBCLASS_INTERFERON_UP	20	-0.479741	-1.34565	0.118056	0.394025	1	1775	tags=35%, list=8%, signal=38%
RUTELLA_RESPONSE_TO_CSF2RB_AND_IL4_DN	241	-0.308692	-1.34512	0.023407	0.394515	1	5874	tags=33%, list=27%, signal=45%
COLIN_PILOCYTIC_ASTROCYTOMA_VS_GLIOBLASTOMA_DN	24	-0.45346	-1.34309	0.11405	0.398601	1	2645	tags=29%, list=12%, signal=33%
COLINA_TARGETS_OF_4EBP1_AND_4EBP2	323	-0.30021	-1.34286	0.00488998	0.398217	1	4656	tags=27%, list=21%, signal=34%
MCLACHLAN_DENTAL_CARIES_UP	184	-0.31657	-1.34272	0.0245232	0.397557	1	5104	tags=37%, list=23%, signal=48%
KASLER_HDAC7_TARGETS_2_UP	5	-0.690415	-1.34018	0.135	0.402978	1	4388	tags=60%, list=20%, signal=75%
VALK_AML_CLUSTER_11	33	-0.425377	-1.34	0.0836013	0.40252	1	6133	tags=45%, list=28%, signal=63%
BILANGES_SERUM_SENSITIVE_GENES	74	-0.360575	-1.33995	0.0702541	0.401658	1	6182	tags=41%, list=28%, signal=56%
VALK_AML_CLUSTER_3	29	-0.430828	-1.33981	0.0938511	0.401068	1	5507	tags=34%, list=25%, signal=46%
LINDGREN_BLADDER_CANCER_HIGH_RECURRENCE	40	-0.399456	-1.33961	0.0851735	0.400634	1	1714	tags=20%, list=8%, signal=22%
XU_AKT1_TARGETS_48HR	7	-0.636714	-1.33843	0.115809	0.402587	1	3492	tags=43%, list=16%, signal=51%
BOYAULT_LIVER_CANCER_SUBCLASS_G12_DN	11	-0.549054	-1.33823	0.13369	0.402187	1	3695	tags=36%, list=17%, signal=44%
TAKEDA_TARGETS_OF_NUP98_HOXA9_FUSION_6HR_UP	65	-0.369733	-1.33785	0.0721649	0.402244	1	4960	tags=40%, list=23%, signal=52%
WOO_LIVER_CANCER_RECURRENCE_UP	93	-0.349805	-1.33626	0.0617816	0.405418	1	2471	tags=19%, list=11%, signal=22%
SANCHEZ_MDM2_TARGETS	10	-0.584666	-1.33491	0.135957	0.407928	1	3099	tags=40%, list=14%, signal=47%
SARTIPY_NORMAL_AT_INSULIN_RESISTANCE_DN	15	-0.503671	-1.33479	0.127148	0.407303	1	6637	tags=47%, list=30%, signal=67%
SMID_BREAST_CANCER_LUMINAL_B_DN	426	-0.290761	-1.33471	0.00578704	0.40655	1	4374	tags=29%, list=20%, signal=36%
XU_GH1_EXOGENOUS_TARGETS_DN	83	-0.354097	-1.33447	0.0482456	0.406289	1	5376	tags=40%, list=25%, signal=53%
POOLA_INVASIVE_BREAST_CANCER_DN	111	-0.337288	-1.33445	0.0495049	0.405397	1	5443	tags=37%, list=25%, signal=49%
KESHELAVA_MULTIPLE_DRUG_RESISTANCE	62	-0.368937	-1.33435	0.0574887	0.404689	1	4352	tags=29%, list=20%, signal=36%
SCHAEFFER_SOX9_TARGETS_IN_PROSTATE_DEVELOPMENT_DN	41	-0.401476	-1.33393	0.0839695	0.404817	1	3346	tags=22%, list=15%, signal=26%
VERHAAK_AML_WITH_NPM1_MUTATED_UP	143	-0.31846	-1.3337	0.0402778	0.404452	1	4558	tags=29%, list=21%, signal=36%
PASTURAL_RIZ1_TARGETS_UP	6	-0.657313	-1.33347	0.117958	0.404098	1	3124	tags=50%, list=14%, signal=58%
KATSANOU_ELAVL1_TARGETS_UP	140	-0.322448	-1.33317	0.0480769	0.404037	1	4595	tags=34%, list=21%, signal=43%
LEE_LIVER_CANCER_CIPROFIBRATE_UP	53	-0.378477	-1.33243	0.0940439	0.404974	1	3900	tags=23%, list=18%, signal=27%
TONKS_TARGETS_OF_RUNX1_RUNX1T1_FUSION_GRANULOCYTE_UP	45	-0.388401	-1.33239	0.0943396	0.404142	1	2704	tags=22%, list=12%, signal=25%
MCBRYAN_PUBERTAL_BREAST_6_7WK_DN	66	-0.364035	-1.33222	0.0646617	0.403614	1	4424	tags=27%, list=20%, signal=34%
FOURNIER_ACINAR_DEVELOPMENT_LATE_DN	18	-0.480984	-1.33207	0.142857	0.403105	1	473	tags=11%, list=2%, signal=11%
GARGALOVIC_RESPONSE_TO_OXIDIZED_PHOSPHOLIPIDS_LIGHTYELLOW_DN	7	-0.620273	-1.33113	0.157143	0.404496	1	6625	tags=71%, list=30%, signal=102%
HOSHIDA_LIVER_CANCER_SUBCLASS_S1	209	-0.310824	-1.33089	0.0258732	0.404116	1	6246	tags=37%, list=29%, signal=51%
WANG_CLASSIC_ADIPOGENIC_TARGETS_OF_PPARG	25	-0.449805	-1.33083	0.11252	0.403362	1	5352	tags=44%, list=24%, signal=58%
NOJIMA_SFRP2_TARGETS_DN	24	-0.442667	-1.33019	0.12275	0.404054	1	2935	tags=25%, list=13%, signal=29%
NELSON_RESPONSE_TO_ANDROGEN_UP	76	-0.356232	-1.33009	0.0650529	0.403411	1	2556	tags=18%, list=12%, signal=21%
FIGUEROA_AML_METHYLATION_CLUSTER_5_DN	36	-0.417485	-1.32951	0.0866873	0.404016	1	3227	tags=25%, list=15%, signal=29%
YANG_BREAST_CANCER_ESR1_UP	29	-0.432869	-1.32853	0.106349	0.405416	1	2636	tags=31%, list=12%, signal=35%
LOPEZ_EPITHELIOID_MESOTHELIOMA	15	-0.507202	-1.32579	0.124352	0.411652	1	259	tags=13%, list=1%, signal=13%
KAYO_CALORIE_RESTRICTION_MUSCLE_UP	80	-0.355886	-1.32544	0.0530086	0.411583	1	3030	tags=24%, list=14%, signal=27%
BASSO_HAIRY_CELL_LEUKEMIA_DN	70	-0.359033	-1.32526	0.0668693	0.411147	1	4502	tags=27%, list=21%, signal=34%
SOTIRIOU_BREAST_CANCER_GRADE_1_VS_3_DN	39	-0.407415	-1.32521	0.095935	0.410359	1	8084	tags=49%, list=37%, signal=77%
ZHENG_BOUND_BY_FOXP3	378	-0.292812	-1.32472	0.00821596	0.410694	1	3756	tags=21%, list=17%, signal=25%
MORI_MATURE_B_LYMPHOCYTE_UP	69	-0.359453	-1.32472	0.0876672	0.409786	1	5438	tags=36%, list=25%, signal=48%
HESS_TARGETS_OF_HOXA9_AND_MEIS1_DN	68	-0.364121	-1.32442	0.0712209	0.40957	1	5513	tags=34%, list=25%, signal=45%
HELLER_SILENCED_BY_METHYLATION_UP	210	-0.30797	-1.32401	0.0325945	0.409745	1	5881	tags=38%, list=27%, signal=51%
RICKMAN_HEAD_AND_NECK_CANCER_D	20	-0.460554	-1.32266	0.127768	0.412344	1	2488	tags=25%, list=11%, signal=28%
WILLERT_WNT_SIGNALING	20	-0.468592	-1.32236	0.130293	0.412189	1	2371	tags=20%, list=11%, signal=22%
ZHAN_MULTIPLE_MYELOMA_MS_UP	34	-0.413209	-1.32206	0.102484	0.412069	1	2804	tags=21%, list=13%, signal=24%
PEDRIOLI_MIR31_TARGETS_DN	292	-0.296799	-1.32113	0.0168472	0.413429	1	2679	tags=18%, list=12%, signal=21%
ZHENG_GLIOBLASTOMA_PLASTICITY_UP	213	-0.306992	-1.32096	0.0371846	0.412966	1	3755	tags=21%, list=17%, signal=25%
JIANG_HYPOXIA_CANCER	66	-0.362977	-1.32092	0.0707692	0.412163	1	5256	tags=27%, list=24%, signal=36%
NIELSEN_GIST_AND_SYNOVIAL_SARCOMA_DN	19	-0.480496	-1.3204	0.129693	0.412585	1	4990	tags=53%, list=23%, signal=68%
GROSS_ELK3_TARGETS_DN	28	-0.423725	-1.31995	0.127063	0.412851	1	2644	tags=21%, list=12%, signal=24%
FLECHNER_BIOPSY_KIDNEY_TRANSPLANT_REJECTED_VS_OK_DN	457	-0.286559	-1.31993	0.00596659	0.411989	1	5624	tags=27%, list=26%, signal=36%
OHGUCHI_LIVER_HNF4A_TARGETS_DN	118	-0.330597	-1.31935	0.0699589	0.412685	1	2717	tags=21%, list=12%, signal=24%
CASTELLANO_NRAS_TARGETS_UP	59	-0.363877	-1.31932	0.0778443	0.411864	1	6440	tags=44%, list=29%, signal=62%
NIELSEN_MALIGNAT_FIBROUS_HISTIOCYTOMA_DN	15	-0.485069	-1.31677	0.140264	0.417515	1	7381	tags=53%, list=34%, signal=80%
LIM_MAMMARY_STEM_CELL_DN	344	-0.293193	-1.31452	0.0107656	0.422348	1	6253	tags=34%, list=29%, signal=47%
GARGALOVIC_RESPONSE_TO_OXIDIZED_PHOSPHOLIPIDS_GREY_DN	46	-0.386193	-1.31432	0.0917574	0.421932	1	6209	tags=46%, list=28%, signal=64%
BYSTRYKH_HEMATOPOIESIS_STEM_CELL_IL3RA	8	-0.58791	-1.31412	0.176786	0.421557	1	4940	tags=50%, list=23%, signal=65%
NOUZOVA_METHYLATED_IN_APL	43	-0.39131	-1.31411	0.106624	0.42069	1	2616	tags=21%, list=12%, signal=24%
MIKKELSEN_MCV6_HCP_WITH_H3K27ME3	338	-0.29406	-1.31349	0.0143198	0.421419	1	3150	tags=23%, list=14%, signal=27%
LEE_LIVER_CANCER_E2F1_UP	53	-0.375591	-1.31339	0.09375	0.420741	1	4496	tags=32%, list=21%, signal=40%
HOWLIN_CITED1_TARGETS_2_DN	15	-0.501701	-1.31271	0.161551	0.421569	1	2586	tags=27%, list=12%, signal=30%
INGRAM_SHH_TARGETS_DN	50	-0.383352	-1.31259	0.0911854	0.42094	1	2666	tags=18%, list=12%, signal=20%
KEEN_RESPONSE_TO_ROSIGLITAZONE_DN	94	-0.341602	-1.31237	0.0633094	0.42063	1	3748	tags=26%, list=17%, signal=31%
GOZGIT_ESR1_TARGETS_DN	542	-0.282564	-1.31218	0.00447928	0.420216	1	5537	tags=31%, list=25%, signal=41%
HOQUE_METHYLATED_IN_CANCER	51	-0.381012	-1.31151	0.10061	0.421078	1	6144	tags=39%, list=28%, signal=54%
LEE_LIVER_CANCER_ACOX1_UP	53	-0.369583	-1.31037	0.117932	0.422988	1	4187	tags=25%, list=19%, signal=30%
LEE_LIVER_CANCER_MYC_E2F1_UP	48	-0.377149	-1.31012	0.102484	0.422719	1	4496	tags=33%, list=21%, signal=42%
ONGUSAHA_TP53_TARGETS	36	-0.408535	-1.30981	0.126623	0.422681	1	1908	tags=17%, list=9%, signal=18%
CHAN_INTERFERON_PRODUCING_DENDRITIC_CELL	12	-0.53145	-1.30975	0.166667	0.421949	1	5489	tags=58%, list=25%, signal=78%
BOHN_PRIMARY_IMMUNODEFICIENCY_SYNDROM_DN	36	-0.404072	-1.3091	0.106583	0.422793	1	7559	tags=58%, list=35%, signal=89%
BACOLOD_RESISTANCE_TO_ALKYLATING_AGENTS_UP	21	-0.457671	-1.30906	0.119672	0.422	1	4661	tags=43%, list=21%, signal=54%
RASHI_RESPONSE_TO_IONIZING_RADIATION_6	70	-0.355346	-1.30899	0.0840841	0.421325	1	5104	tags=30%, list=23%, signal=39%
YAO_TEMPORAL_RESPONSE_TO_PROGESTERONE_CLUSTER_16	70	-0.351959	-1.30786	0.0799397	0.423316	1	5439	tags=41%, list=25%, signal=55%
GAUSSMANN_MLL_AF4_FUSION_TARGETS_B_UP	22	-0.453494	-1.30701	0.135537	0.424652	1	4001	tags=41%, list=18%, signal=50%
DER_IFN_BETA_RESPONSE_UP	83	-0.342876	-1.30598	0.0862573	0.426433	1	3667	tags=22%, list=17%, signal=26%
MURAKAMI_UV_RESPONSE_6HR_DN	16	-0.498296	-1.30584	0.131488	0.425908	1	5285	tags=44%, list=24%, signal=58%
PLASARI_NFIC_TARGETS_BASAL_DN	17	-0.47747	-1.30438	0.149832	0.428843	1	3835	tags=41%, list=18%, signal=50%
ALCALA_APOPTOSIS	73	-0.348313	-1.30303	0.0900763	0.431389	1	4550	tags=23%, list=21%, signal=29%
ZEMBUTSU_SENSITIVITY_TO_DOXORUBICIN	14	-0.50141	-1.30253	0.160684	0.43178	1	3661	tags=36%, list=17%, signal=43%
RODWELL_AGING_KIDNEY_NO_BLOOD_UP	170	-0.312617	-1.30209	0.0481283	0.432066	1	3524	tags=24%, list=16%, signal=28%
NIELSEN_GIST	75	-0.348467	-1.30206	0.0936107	0.431264	1	2320	tags=16%, list=11%, signal=18%
RICKMAN_TUMOR_DIFFERENTIATED_MODERATELY_VS_POORLY_UP	93	-0.343181	-1.3015	0.0672515	0.431862	1	4561	tags=27%, list=21%, signal=34%
MURAKAMI_UV_RESPONSE_24HR	15	-0.49813	-1.30017	0.145105	0.434423	1	3544	tags=33%, list=16%, signal=40%
WANG_PROSTATE_CANCER_ANDROGEN_INDEPENDENT	50	-0.380619	-1.3	0.104851	0.434048	1	2741	tags=26%, list=13%, signal=30%
NIELSEN_LEIOMYOSARCOMA_CNN1_UP	17	-0.470561	-1.29979	0.147458	0.433722	1	5241	tags=47%, list=24%, signal=62%
GOLDRATH_IMMUNE_MEMORY	56	-0.372364	-1.29919	0.100295	0.434491	1	6453	tags=43%, list=29%, signal=61%
LEE_LIVER_CANCER_SURVIVAL_UP	135	-0.317123	-1.29827	0.0563187	0.435931	1	5350	tags=33%, list=24%, signal=44%
HOLLEMAN_ASPARAGINASE_RESISTANCE_B_ALL_UP	20	-0.457355	-1.29674	0.143106	0.439069	1	4923	tags=25%, list=22%, signal=32%
WINNEPENNINCKX_MELANOMA_METASTASIS_DN	31	-0.411409	-1.29666	0.123177	0.438411	1	4189	tags=26%, list=19%, signal=32%
KAMMINGA_SENESCENCE	32	-0.408161	-1.29622	0.133758	0.438739	1	2376	tags=22%, list=11%, signal=25%
SERVITJA_ISLET_HNF1A_TARGETS_UP	153	-0.314361	-1.29589	0.0566038	0.438781	1	3387	tags=24%, list=15%, signal=28%
LEE_METASTASIS_AND_ALTERNATIVE_SPLICING_DN	36	-0.403442	-1.2958	0.111455	0.438159	1	901	tags=14%, list=4%, signal=14%
ZWANG_EGF_PERSISTENTLY_DN	44	-0.384005	-1.29531	0.115265	0.438521	1	4579	tags=36%, list=21%, signal=46%
CHIBA_RESPONSE_TO_TSA_UP	44	-0.384874	-1.29473	0.125758	0.439138	1	1483	tags=23%, list=7%, signal=24%
WENG_POR_TARGETS_LIVER_UP	32	-0.405008	-1.29444	0.146341	0.439019	1	2226	tags=25%, list=10%, signal=28%
VALK_AML_CLUSTER_10	26	-0.436131	-1.29288	0.15025	0.442335	1	4960	tags=46%, list=23%, signal=60%
MULLIGHAN_MLL_SIGNATURE_1_DN	190	-0.305362	-1.29243	0.0564304	0.442734	1	3955	tags=25%, list=18%, signal=30%
WEST_ADRENOCORTICAL_CARCINOMA_VS_ADENOMA_DN	17	-0.475377	-1.29209	0.141463	0.442757	1	3449	tags=24%, list=16%, signal=28%
HUMMERICH_SKIN_CANCER_PROGRESSION_DN	95	-0.337266	-1.29195	0.0834532	0.442235	1	4408	tags=29%, list=20%, signal=37%
XU_HGF_TARGETS_REPRESSED_BY_AKT1_DN	64	-0.357266	-1.29178	0.0945946	0.441765	1	3748	tags=28%, list=17%, signal=34%
ZHAN_MULTIPLE_MYELOMA_LB_DN	29	-0.417658	-1.29156	0.136725	0.441503	1	6468	tags=52%, list=30%, signal=73%
INGRAM_SHH_TARGETS_UP	105	-0.327767	-1.29057	0.0832158	0.443325	1	2005	tags=16%, list=9%, signal=18%
SHETH_LIVER_CANCER_VS_TXNIP_LOSS_PAM4	221	-0.299136	-1.28954	0.0368906	0.445158	1	5059	tags=31%, list=23%, signal=40%
TURASHVILI_BREAST_LOBULAR_CARCINOMA_VS_DUCTAL_NORMAL_DN	68	-0.358638	-1.28911	0.0854962	0.44539	1	2694	tags=21%, list=12%, signal=23%
KORKOLA_TERATOMA	35	-0.400824	-1.28906	0.127243	0.444659	1	1336	tags=14%, list=6%, signal=15%
BOQUEST_STEM_CELL_CULTURED_VS_FRESH_UP	352	-0.284794	-1.28755	0.0239808	0.448015	1	4841	tags=27%, list=22%, signal=34%
ABE_INNER_EAR	41	-0.384429	-1.28736	0.111658	0.447687	1	3244	tags=27%, list=15%, signal=31%
GRAHAM_CML_QUIESCENT_VS_NORMAL_QUIESCENT_DN	34	-0.39941	-1.28729	0.133779	0.447004	1	3683	tags=29%, list=17%, signal=35%
ISHIKAWA_STING_SIGNALING	7	-0.605434	-1.28704	0.184919	0.446847	1	4827	tags=57%, list=22%, signal=73%
BALDWIN_PRKCI_TARGETS_UP	32	-0.40606	-1.28691	0.144928	0.446365	1	5405	tags=44%, list=25%, signal=58%
PLASARI_TGFB1_SIGNALING_VIA_NFIC_1HR_UP	26	-0.423266	-1.28659	0.131012	0.446345	1	3835	tags=38%, list=18%, signal=47%
ACEVEDO_LIVER_CANCER_DN	408	-0.282197	-1.28652	0.0154578	0.445675	1	4956	tags=25%, list=23%, signal=32%
CORRE_MULTIPLE_MYELOMA_DN	49	-0.371037	-1.28642	0.101562	0.445088	1	5540	tags=39%, list=25%, signal=52%
HAHTOLA_SEZARY_SYNDROM_DN	31	-0.4145	-1.28605	0.14791	0.445191	1	5805	tags=45%, list=27%, signal=61%
GRAHAM_CML_QUIESCENT_VS_NORMAL_QUIESCENT_UP	72	-0.34913	-1.28601	0.0960699	0.444471	1	2082	tags=15%, list=10%, signal=17%
LIN_MELANOMA_COPY_NUMBER_DN	36	-0.394673	-1.28539	0.130368	0.44531	1	2720	tags=19%, list=12%, signal=22%
GOUYER_TATI_TARGETS_DN	16	-0.485405	-1.28423	0.168614	0.447434	1	2045	tags=31%, list=9%, signal=34%
SEMBA_FHIT_TARGETS_UP	8	-0.572957	-1.28355	0.168403	0.44845	1	2075	tags=38%, list=9%, signal=41%
RADAEVA_RESPONSE_TO_IFNA1_UP	45	-0.37356	-1.28294	0.131783	0.449213	1	7190	tags=49%, list=33%, signal=73%
IIZUKA_LIVER_CANCER_EARLY_RECURRENCE	8	-0.575022	-1.28255	0.178082	0.449383	1	4522	tags=50%, list=21%, signal=63%
FRIDMAN_SENESCENCE_DN	12	-0.517867	-1.28184	0.16844	0.45047	1	5269	tags=50%, list=24%, signal=66%
YAGI_AML_WITH_T_9_11_TRANSLOCATION	111	-0.321914	-1.28069	0.0726496	0.452654	1	4700	tags=27%, list=21%, signal=34%
TOMLINS_PROSTATE_CANCER_UP	31	-0.407586	-1.28046	0.133005	0.452461	1	3635	tags=16%, list=17%, signal=19%
BROWNE_HCMV_INFECTION_24HR_UP	131	-0.314277	-1.28036	0.0680272	0.451819	1	4333	tags=26%, list=20%, signal=32%
MCLACHLAN_DENTAL_CARIES_DN	182	-0.299557	-1.27999	0.0516556	0.451959	1	5104	tags=35%, list=23%, signal=45%
HOEBEKE_LYMPHOID_STEM_CELL_UP	73	-0.339976	-1.27967	0.0872781	0.451996	1	5927	tags=32%, list=27%, signal=43%
RORIE_TARGETS_OF_EWSR1_FLI1_FUSION_DN	27	-0.42365	-1.27912	0.152318	0.45268	1	2134	tags=22%, list=10%, signal=25%
SU_PANCREAS	38	-0.391432	-1.27877	0.119237	0.45279	1	4288	tags=34%, list=20%, signal=42%
STREICHER_LSM1_TARGETS_UP	40	-0.387298	-1.27854	0.128926	0.452564	1	3349	tags=30%, list=15%, signal=35%
SCHAEFFER_PROSTATE_DEVELOPMENT_6HR_UP	142	-0.313232	-1.27728	0.0682731	0.455095	1	4739	tags=25%, list=22%, signal=32%
WEBER_METHYLATED_IN_COLON_CANCER	11	-0.533243	-1.27702	0.174576	0.454905	1	5424	tags=55%, list=25%, signal=72%
CAFFAREL_RESPONSE_TO_THC_24HR_3_DN	12	-0.525112	-1.27672	0.194158	0.454814	1	4582	tags=33%, list=21%, signal=42%
ZHOU_PANCREATIC_EXOCRINE_PROGENITOR	8	-0.576751	-1.27647	0.185252	0.454664	1	5977	tags=63%, list=27%, signal=86%
SENESE_HDAC2_TARGETS_DN	102	-0.32872	-1.27596	0.0963504	0.455226	1	4108	tags=30%, list=19%, signal=37%
PLASARI_TGFB1_SIGNALING_VIA_NFIC_10HR_UP	43	-0.381779	-1.27526	0.115324	0.456164	1	3680	tags=30%, list=17%, signal=36%
BENPORATH_PRC2_TARGETS	500	-0.276274	-1.27505	0.0128806	0.455854	1	4837	tags=28%, list=22%, signal=36%
ZHENG_IL22_SIGNALING_DN	32	-0.402493	-1.27482	0.155483	0.455685	1	2333	tags=28%, list=11%, signal=31%
WEINMANN_ADAPTATION_TO_HYPOXIA_DN	36	-0.394367	-1.27459	0.141234	0.455515	1	5181	tags=39%, list=24%, signal=51%
MANTOVANI_NFKB_TARGETS_UP	39	-0.388836	-1.27424	0.138365	0.455682	1	4439	tags=38%, list=20%, signal=48%
VALK_AML_WITH_FLT3_ITD	36	-0.396708	-1.27376	0.124807	0.456165	1	4632	tags=36%, list=21%, signal=46%
MARTINELLI_IMMATURE_NEUTROPHIL_DN	6	-0.639451	-1.27321	0.181159	0.456784	1	2010	tags=33%, list=9%, signal=37%
GINESTIER_BREAST_CANCER_ZNF217_AMPLIFIED_UP	57	-0.357345	-1.27247	0.116844	0.457985	1	6965	tags=42%, list=32%, signal=62%
FUKUSHIMA_TNFSF11_TARGETS	15	-0.477645	-1.27239	0.165574	0.457398	1	3741	tags=47%, list=17%, signal=56%
SENESE_HDAC1_AND_HDAC2_TARGETS_DN	177	-0.301069	-1.27173	0.0674764	0.458331	1	3595	tags=24%, list=16%, signal=29%
KORKOLA_YOLK_SAC_TUMOR	49	-0.365804	-1.27095	0.14375	0.45966	1	6800	tags=53%, list=31%, signal=77%
BROWNE_HCMV_INFECTION_2HR_UP	28	-0.416696	-1.27075	0.144951	0.459338	1	3789	tags=36%, list=17%, signal=43%
SERVITJA_ISLET_HNF1A_TARGETS_DN	95	-0.328459	-1.27002	0.101744	0.460471	1	3522	tags=27%, list=16%, signal=32%
THUM_SYSTOLIC_HEART_FAILURE_DN	164	-0.306922	-1.2691	0.064	0.462133	1	7558	tags=41%, list=35%, signal=63%
RIZKI_TUMOR_INVASIVENESS_2D_DN	58	-0.356841	-1.26886	0.121581	0.461937	1	4667	tags=31%, list=21%, signal=39%
KHETCHOUMIAN_TRIM24_TARGETS_DN	8	-0.572818	-1.26749	0.185886	0.464877	1	4862	tags=63%, list=22%, signal=80%
WATANABE_ULCERATIVE_COLITIS_WITH_CANCER_UP	15	-0.482564	-1.26717	0.188356	0.464905	1	4902	tags=47%, list=22%, signal=60%
WANG_METASTASIS_OF_BREAST_CANCER_ESR1_DN	21	-0.443555	-1.267	0.149329	0.464552	1	5452	tags=38%, list=25%, signal=51%
PIEPOLI_LGI1_TARGETS_UP	13	-0.499384	-1.26678	0.198618	0.464345	1	4388	tags=38%, list=20%, signal=48%
XU_RESPONSE_TO_TRETINOIN_UP	14	-0.487115	-1.26555	0.181664	0.466781	1	2380	tags=29%, list=11%, signal=32%
CROMER_METASTASIS_UP	59	-0.351373	-1.26546	0.13872	0.466211	1	5807	tags=32%, list=27%, signal=44%
STEIN_ESRRA_TARGETS_RESPONSIVE_TO_ESTROGEN_DN	36	-0.388074	-1.26492	0.1264	0.466908	1	2097	tags=14%, list=10%, signal=15%
CHICAS_RB1_TARGETS_GROWING	204	-0.29833	-1.26456	0.0443864	0.467063	1	3103	tags=17%, list=14%, signal=20%
CHIARADONNA_NEOPLASTIC_TRANSFORMATION_KRAS_CDC25_UP	48	-0.364299	-1.26416	0.138978	0.467318	1	3337	tags=21%, list=15%, signal=25%
STAMBOLSKY_TARGETS_OF_MUTATED_TP53_DN	31	-0.398531	-1.26408	0.137161	0.466725	1	2749	tags=26%, list=13%, signal=29%
WU_APOPTOSIS_BY_CDKN1A_NOT_VIA_TP53	9	-0.539523	-1.26406	0.176776	0.465934	1	1053	tags=22%, list=5%, signal=23%
AMBROSINI_FLAVOPIRIDOL_TREATMENT_TP53	85	-0.334178	-1.26302	0.105563	0.468026	1	6112	tags=35%, list=28%, signal=49%
ZHANG_TLX_TARGETS_60HR_UP	254	-0.28755	-1.26267	0.0447205	0.468239	1	3321	tags=22%, list=15%, signal=26%
VANTVEER_BREAST_CANCER_ESR1_UP	119	-0.316582	-1.26266	0.0943662	0.467447	1	5927	tags=36%, list=27%, signal=49%
GRANDVAUX_IRF3_TARGETS_UP	14	-0.495495	-1.26206	0.168367	0.468177	1	3107	tags=29%, list=14%, signal=33%
PETROVA_ENDOTHELIUM_LYMPHATIC_VS_BLOOD_DN	137	-0.309925	-1.26182	0.0868307	0.467997	1	3093	tags=24%, list=14%, signal=28%
IIZUKA_LIVER_CANCER_PROGRESSION_G2_G3_DN	9	-0.542391	-1.26046	0.192101	0.470935	1	6501	tags=78%, list=30%, signal=111%
MEISSNER_NPC_HCP_WITH_H3K4ME2	381	-0.278235	-1.26033	0.0293083	0.470465	1	3927	tags=24%, list=18%, signal=29%
RUTELLA_RESPONSE_TO_HGF_UP	332	-0.282231	-1.26015	0.0443114	0.470114	1	5122	tags=27%, list=23%, signal=35%
KEEN_RESPONSE_TO_ROSIGLITAZONE_UP	31	-0.400385	-1.25928	0.149206	0.471702	1	2579	tags=23%, list=12%, signal=26%
WANG_TARGETS_OF_MLL_CBP_FUSION_UP	35	-0.391765	-1.25882	0.160514	0.472181	1	5874	tags=37%, list=27%, signal=51%
MANTOVANI_VIRAL_GPCR_SIGNALING_UP	75	-0.337847	-1.25751	0.114286	0.474977	1	2765	tags=25%, list=13%, signal=29%
JECHLINGER_EPITHELIAL_TO_MESENCHYMAL_TRANSITION_UP	65	-0.344743	-1.25635	0.117737	0.477384	1	5242	tags=40%, list=24%, signal=52%
GAUSSMANN_MLL_AF4_FUSION_TARGETS_F_DN	29	-0.404872	-1.25597	0.154723	0.477616	1	1152	tags=24%, list=5%, signal=25%
NAKAYAMA_SOFT_TISSUE_TUMORS_PCA1_DN	65	-0.344835	-1.25547	0.115031	0.478232	1	2901	tags=22%, list=13%, signal=25%
OHM_METHYLATED_IN_ADULT_CANCERS	24	-0.424814	-1.25514	0.169872	0.478312	1	2439	tags=25%, list=11%, signal=28%
YAO_HOXA10_TARGETS_VIA_PROGESTERONE_UP	70	-0.341212	-1.25476	0.134644	0.478569	1	2803	tags=21%, list=13%, signal=24%
NIKOLSKY_BREAST_CANCER_20P13_AMPLICON	7	-0.586994	-1.25279	0.208772	0.483257	1	21	tags=14%, list=0%, signal=14%
YAN_ESCAPE_FROM_ANOIKIS	20	-0.441829	-1.25232	0.167496	0.483728	1	2082	tags=30%, list=10%, signal=33%
MIKKELSEN_IPS_HCP_WITH_H3_UNMETHYLATED	59	-0.346115	-1.25207	0.108597	0.483627	1	2292	tags=19%, list=10%, signal=21%
CASORELLI_APL_SECONDARY_VS_DE_NOVO_UP	31	-0.401736	-1.25138	0.180511	0.484738	1	1511	tags=19%, list=7%, signal=21%
JAZAERI_BREAST_CANCER_BRCA1_VS_BRCA2_DN	36	-0.386114	-1.24977	0.160063	0.488463	1	3405	tags=31%, list=16%, signal=36%
RUTELLA_RESPONSE_TO_HGF_VS_CSF2RB_AND_IL4_UP	321	-0.278822	-1.24969	0.0478528	0.487852	1	5540	tags=30%, list=25%, signal=39%
GOBERT_OLIGODENDROCYTE_DIFFERENTIATION_DN	803	-0.262264	-1.24825	0.0131004	0.491006	1	4224	tags=22%, list=19%, signal=26%
BECKER_TAMOXIFEN_RESISTANCE_UP	44	-0.370444	-1.24768	0.14619	0.491864	1	3882	tags=27%, list=18%, signal=33%
CHIANG_LIVER_CANCER_SUBCLASS_CTNNB1_DN	136	-0.304255	-1.24744	0.10069	0.491758	1	5001	tags=33%, list=23%, signal=43%
DIERICK_SEROTONIN_FUNCTION_GENES	5	-0.643182	-1.24733	0.199634	0.491266	1	3449	tags=40%, list=16%, signal=47%
DACOSTA_ERCC3_ALLELE_XPCS_VS_TTD_DN	32	-0.394696	-1.24714	0.156495	0.491031	1	5980	tags=41%, list=27%, signal=56%
PARK_OSTEOBLAST_DIFFERENTIATION_BY_PHENYLAMIL_DN	5	-0.653635	-1.24711	0.204991	0.490293	1	2417	tags=60%, list=11%, signal=67%
MOOTHA_FFA_OXYDATION	18	-0.459991	-1.24709	0.184348	0.489518	1	7846	tags=67%, list=36%, signal=104%
ZHOU_PANCREATIC_BETA_CELL	7	-0.59402	-1.24608	0.205624	0.491608	1	5392	tags=43%, list=25%, signal=57%
TURJANSKI_MAPK7_TARGETS	8	-0.562501	-1.24608	0.212281	0.490809	1	273	tags=13%, list=1%, signal=13%
MCBRYAN_PUBERTAL_BREAST_3_4WK_UP	172	-0.296167	-1.24566	0.0862309	0.491191	1	3460	tags=22%, list=16%, signal=26%
VALK_AML_CLUSTER_1	24	-0.420137	-1.24466	0.176198	0.493201	1	6284	tags=54%, list=29%, signal=76%
KANG_IMMORTALIZED_BY_TERT_UP	78	-0.331413	-1.24433	0.108108	0.493345	1	4073	tags=29%, list=19%, signal=36%
DING_LUNG_CANCER_MUTATED_FREQUENTLY	12	-0.500214	-1.24324	0.221441	0.495676	1	7495	tags=67%, list=34%, signal=101%
PLASARI_NFIC_TARGETS_BASAL_UP	24	-0.428805	-1.2431	0.188498	0.495232	1	2055	tags=29%, list=9%, signal=32%
TERAMOTO_OPN_TARGETS_CLUSTER_8	6	-0.614953	-1.24251	0.192101	0.496001	1	1218	tags=33%, list=6%, signal=35%
BROWNE_HCMV_INFECTION_18HR_DN	146	-0.2994	-1.24147	0.107191	0.498088	1	4007	tags=27%, list=18%, signal=32%
HOLLMANN_APOPTOSIS_VIA_CD40_DN	200	-0.288802	-1.24085	0.0732919	0.498951	1	5798	tags=28%, list=26%, signal=38%
VANHARANTA_UTERINE_FIBROID_UP	38	-0.37452	-1.24036	0.155063	0.499476	1	3896	tags=32%, list=18%, signal=38%
MILICIC_FAMILIAL_ADENOMATOUS_POLYPOSIS_DN	8	-0.559068	-1.23928	0.214022	0.501793	1	1804	tags=38%, list=8%, signal=41%
BAUS_TFF2_TARGETS_UP	26	-0.410507	-1.23873	0.161667	0.502448	1	4895	tags=35%, list=22%, signal=45%
CHIARETTI_T_ALL_RELAPSE_PROGNOSIS	16	-0.458206	-1.23864	0.205128	0.501835	1	2488	tags=13%, list=11%, signal=14%
RODRIGUES_DCC_TARGETS_DN	105	-0.317623	-1.23807	0.10084	0.502601	1	4780	tags=28%, list=22%, signal=35%
DAVICIONI_MOLECULAR_ARMS_VS_ERMS_DN	146	-0.302691	-1.23732	0.0870748	0.503791	1	3863	tags=24%, list=18%, signal=29%
CHEOK_RESPONSE_TO_MERCAPTOPURINE_DN	18	-0.44065	-1.23673	0.200345	0.504699	1	4017	tags=33%, list=18%, signal=41%
LEIN_MEDULLA_MARKERS	67	-0.339626	-1.23642	0.129927	0.504744	1	2804	tags=22%, list=13%, signal=26%
BERENJENO_TRANSFORMED_BY_RHOA_FOREVER_UP	16	-0.467354	-1.23515	0.211382	0.507591	1	4321	tags=44%, list=20%, signal=54%
LIANG_HEMATOPOIESIS_STEM_CELL_NUMBER_SMALL_VS_HUGE_UP	31	-0.396581	-1.23414	0.1536	0.509588	1	5440	tags=39%, list=25%, signal=51%
WIERENGA_STAT5A_TARGETS_DN	157	-0.30189	-1.23375	0.0891892	0.509869	1	4402	tags=26%, list=20%, signal=32%
AMIT_EGF_RESPONSE_20_MCF10A	13	-0.485944	-1.23358	0.198653	0.509517	1	3093	tags=23%, list=14%, signal=27%
GARGALOVIC_RESPONSE_TO_OXIDIZED_PHOSPHOLIPIDS_YELLOW_DN	12	-0.487759	-1.23142	0.197574	0.515028	1	7008	tags=58%, list=32%, signal=86%
QI_PLASMACYTOMA_UP	247	-0.283431	-1.23129	0.0747782	0.514579	1	5565	tags=36%, list=25%, signal=48%
HATADA_METHYLATED_IN_LUNG_CANCER_UP	271	-0.276717	-1.22949	0.0707965	0.518903	1	5149	tags=32%, list=24%, signal=41%
RIZ_ERYTHROID_DIFFERENTIATION_6HR	33	-0.37949	-1.22835	0.162119	0.521396	1	3992	tags=30%, list=18%, signal=37%
MANTOVANI_NFKB_TARGETS_DN	10	-0.523837	-1.22768	0.20068	0.52256	1	6716	tags=60%, list=31%, signal=87%
TONKS_TARGETS_OF_RUNX1_RUNX1T1_FUSION_HSC_DN	150	-0.299239	-1.22706	0.108183	0.523546	1	5104	tags=31%, list=23%, signal=40%
LI_INDUCED_T_TO_NATURAL_KILLER_DN	106	-0.312684	-1.22656	0.114846	0.524201	1	3212	tags=23%, list=15%, signal=26%
LEE_AGING_CEREBELLUM_DN	73	-0.328809	-1.22552	0.126638	0.526421	1	3515	tags=26%, list=16%, signal=31%
TARTE_PLASMA_CELL_VS_PLASMABLAST_UP	304	-0.275615	-1.22534	0.0581818	0.526184	1	3785	tags=23%, list=17%, signal=28%
BROWNE_HCMV_INFECTION_12HR_DN	76	-0.326011	-1.22507	0.148905	0.526109	1	2733	tags=17%, list=12%, signal=19%
JUBAN_TARGETS_OF_SPI1_AND_FLI1_UP	96	-0.313927	-1.22486	0.129032	0.525881	1	5543	tags=30%, list=25%, signal=40%
GRANDVAUX_IRF3_TARGETS_DN	17	-0.452461	-1.22377	0.210526	0.528297	1	4310	tags=35%, list=20%, signal=44%
LEIN_PONS_MARKERS	78	-0.323719	-1.22345	0.141429	0.528352	1	5724	tags=38%, list=26%, signal=52%
ZHOU_INFLAMMATORY_RESPONSE_LIVE_UP	337	-0.27131	-1.223	0.0544794	0.528852	1	3570	tags=22%, list=16%, signal=25%
DUNNE_TARGETS_OF_AML1_MTG8_FUSION_UP	38	-0.372509	-1.22271	0.175523	0.528859	1	6972	tags=58%, list=32%, signal=85%
ROZANOV_MMP14_CORRELATED	11	-0.502155	-1.22241	0.225688	0.528895	1	2596	tags=27%, list=12%, signal=31%
GAVIN_FOXP3_TARGETS_CLUSTER_P4	80	-0.325343	-1.22228	0.131268	0.528462	1	2812	tags=21%, list=13%, signal=24%
CHANG_POU5F1_TARGETS_UP	13	-0.477292	-1.22126	0.233937	0.530541	1	2223	tags=31%, list=10%, signal=34%
HELLER_HDAC_TARGETS_SILENCED_BY_METHYLATION_UP	337	-0.270297	-1.22054	0.0562347	0.531894	1	3387	tags=21%, list=15%, signal=24%
CADWELL_ATG16L1_TARGETS_DN	50	-0.348645	-1.22021	0.190476	0.532008	1	4517	tags=32%, list=21%, signal=40%
JU_AGING_TERC_TARGETS_UP	9	-0.540098	-1.21976	0.23951	0.532515	1	2945	tags=44%, list=13%, signal=51%
CHEOK_RESPONSE_TO_HD_MTX_DN	21	-0.421351	-1.21899	0.180195	0.533889	1	5941	tags=38%, list=27%, signal=52%
ELLWOOD_MYC_TARGETS_DN	31	-0.389117	-1.21877	0.173139	0.533603	1	7389	tags=52%, list=34%, signal=78%
NIELSEN_LEIOMYOSARCOMA_CNN1_DN	18	-0.4368	-1.21859	0.225806	0.533276	1	7429	tags=67%, list=34%, signal=101%
POS_RESPONSE_TO_HISTAMINE_UP	9	-0.530791	-1.21797	0.236615	0.534314	1	6740	tags=67%, list=31%, signal=96%
SCHLESINGER_METHYLATED_DE_NOVO_IN_CANCER	79	-0.323652	-1.21765	0.160059	0.534375	1	4121	tags=25%, list=19%, signal=31%
CHEMNITZ_RESPONSE_TO_PROSTAGLANDIN_E2_DN	262	-0.27771	-1.21742	0.0781638	0.534205	1	2756	tags=18%, list=13%, signal=20%
RAY_TARGETS_OF_P210_BCR_ABL_FUSION_UP	14	-0.476194	-1.21722	0.224456	0.533984	1	5548	tags=50%, list=25%, signal=67%
ZHAN_MULTIPLE_MYELOMA_DN	34	-0.373451	-1.21707	0.198098	0.533605	1	6564	tags=50%, list=30%, signal=71%
ZIRN_TRETINOIN_RESPONSE_DN	6	-0.606437	-1.21665	0.249567	0.534091	1	748	tags=17%, list=3%, signal=17%
VANTVEER_BREAST_CANCER_POOR_PROGNOSIS	42	-0.361419	-1.21574	0.182986	0.535903	1	4732	tags=31%, list=22%, signal=39%
SPIELMAN_LYMPHOBLAST_EUROPEAN_VS_ASIAN_2FC_DN	16	-0.457977	-1.21545	0.211823	0.535885	1	5625	tags=38%, list=26%, signal=50%
CHEN_METABOLIC_SYNDROM_NETWORK	955	-0.251494	-1.21489	0.0138593	0.536772	1	4857	tags=26%, list=22%, signal=32%
CHOW_RASSF1_TARGETS_DN	25	-0.407121	-1.21439	0.204931	0.537504	1	5707	tags=28%, list=26%, signal=38%
SASAI_RESISTANCE_TO_NEOPLASTIC_TRANSFROMATION	49	-0.356407	-1.21438	0.174923	0.53673	1	2422	tags=29%, list=11%, signal=32%
THUM_SYSTOLIC_HEART_FAILURE_UP	328	-0.27244	-1.21365	0.0666667	0.537972	1	5246	tags=26%, list=24%, signal=34%
LINDGREN_BLADDER_CANCER_CLUSTER_2A_DN	103	-0.312577	-1.21362	0.13674	0.537233	1	6762	tags=36%, list=31%, signal=52%
HUTTMANN_B_CLL_POOR_SURVIVAL_UP	215	-0.283407	-1.21309	0.100125	0.537929	1	4582	tags=26%, list=21%, signal=32%
PARK_APL_PATHOGENESIS_UP	13	-0.476771	-1.21208	0.21017	0.539906	1	273	tags=15%, list=1%, signal=16%
IWANAGA_CARCINOGENESIS_BY_KRAS_PTEN_DN	267	-0.27706	-1.21196	0.0865266	0.539443	1	2926	tags=18%, list=13%, signal=21%
VALK_AML_WITH_CEBPA	30	-0.390267	-1.2118	0.210361	0.539116	1	1620	tags=17%, list=7%, signal=18%
LIM_MAMMARY_STEM_CELL_UP	412	-0.265504	-1.21168	0.0513419	0.538691	1	3126	tags=21%, list=14%, signal=24%
ONDER_CDH1_TARGETS_3_UP	16	-0.464183	-1.21098	0.230637	0.539919	1	5497	tags=44%, list=25%, signal=58%
HE_PTEN_TARGETS_UP	16	-0.451361	-1.21068	0.220228	0.539958	1	500	tags=13%, list=2%, signal=13%
PETROVA_ENDOTHELIUM_LYMPHATIC_VS_BLOOD_UP	112	-0.303828	-1.21066	0.130682	0.539205	1	4548	tags=26%, list=21%, signal=33%
JISON_SICKLE_CELL_DISEASE_UP	150	-0.292942	-1.21031	0.127747	0.539384	1	2167	tags=17%, list=10%, signal=18%
BOYLAN_MULTIPLE_MYELOMA_C_D_DN	213	-0.280017	-1.21027	0.0985545	0.538698	1	4358	tags=26%, list=20%, signal=33%
BENPORATH_ES_WITH_H3K27ME3	871	-0.251536	-1.21024	0.0214823	0.537996	1	4846	tags=28%, list=22%, signal=34%
FIGUEROA_AML_METHYLATION_CLUSTER_3_DN	25	-0.411801	-1.21018	0.219512	0.537379	1	2644	tags=20%, list=12%, signal=23%
CHESLER_BRAIN_D6MIT150_QTL_TRANS	8	-0.550963	-1.20968	0.256184	0.538021	1	8042	tags=75%, list=37%, signal=119%
MEISSNER_BRAIN_HCP_WITH_H3K4ME2	13	-0.484634	-1.20917	0.238908	0.538713	1	2863	tags=31%, list=13%, signal=35%
FOURNIER_ACINAR_DEVELOPMENT_EARLY_UP	16	-0.439128	-1.20916	0.211129	0.537965	1	5003	tags=44%, list=23%, signal=57%
BARRIER_CANCER_RELAPSE_NORMAL_SAMPLE_UP	26	-0.409784	-1.2091	0.20813	0.537346	1	2923	tags=27%, list=13%, signal=31%
LE_SKI_TARGETS_UP	15	-0.44856	-1.209	0.224959	0.536858	1	332	tags=20%, list=2%, signal=20%
BROWNE_HCMV_INFECTION_24HR_DN	123	-0.298355	-1.20821	0.109875	0.538445	1	4048	tags=24%, list=18%, signal=30%
RODRIGUES_THYROID_CARCINOMA_POORLY_DIFFERENTIATED_DN	551	-0.259895	-1.20793	0.0468037	0.538465	1	4873	tags=23%, list=22%, signal=29%
MEISSNER_BRAIN_ICP_WITH_H3K4ME3	19	-0.443171	-1.20698	0.217391	0.540507	1	4362	tags=37%, list=20%, signal=46%
GAVIN_FOXP3_TARGETS_CLUSTER_P2	57	-0.343534	-1.20697	0.182946	0.539736	1	6352	tags=39%, list=29%, signal=54%
SCHAEFFER_PROSTATE_DEVELOPMENT_AND_CANCER_BOX2_DN	6	-0.598947	-1.20672	0.248288	0.539692	1	275	tags=17%, list=1%, signal=17%
KIM_RESPONSE_TO_TSA_AND_DECITABINE_UP	98	-0.309558	-1.20669	0.1443	0.538992	1	3439	tags=24%, list=16%, signal=29%
MOOTHA_GLYCOGEN_METABOLISM	18	-0.449665	-1.20613	0.212219	0.539888	1	4415	tags=33%, list=20%, signal=42%
LEE_CALORIE_RESTRICTION_MUSCLE_UP	36	-0.373438	-1.20408	0.197512	0.545036	1	3616	tags=25%, list=17%, signal=30%
BERNARD_PPAPDC1B_TARGETS_UP	30	-0.385578	-1.20402	0.21129	0.544449	1	5036	tags=30%, list=23%, signal=39%
YAGI_AML_FAB_MARKERS	166	-0.289983	-1.20379	0.113182	0.544295	1	6347	tags=34%, list=29%, signal=48%
SCIBETTA_KDM5B_TARGETS_DN	63	-0.333098	-1.20248	0.177253	0.547402	1	2560	tags=16%, list=12%, signal=18%
WAKABAYASHI_ADIPOGENESIS_PPARG_RXRA_BOUND_36HR	111	-0.305701	-1.20243	0.150568	0.546757	1	7843	tags=40%, list=36%, signal=61%
HOFFMANN_IMMATURE_TO_MATURE_B_LYMPHOCYTE_DN	44	-0.352025	-1.20182	0.208655	0.547662	1	3544	tags=23%, list=16%, signal=27%
HOFMANN_MYELODYSPLASTIC_SYNDROM_RISK_DN	17	-0.434552	-1.20162	0.204738	0.54747	1	3323	tags=29%, list=15%, signal=35%
TSUDA_ALVEOLAR_SOFT_PART_SARCOMA	8	-0.544646	-1.20135	0.251291	0.547426	1	1862	tags=13%, list=9%, signal=14%
WORSCHECH_TUMOR_EVASION_AND_TOLEROGENICITY_UP	29	-0.390524	-1.20105	0.206667	0.547519	1	4827	tags=34%, list=22%, signal=44%
RAFFEL_VEGFA_TARGETS_DN	5	-0.610829	-1.20102	0.255556	0.546822	1	41	tags=20%, list=0%, signal=20%
YAMASHITA_LIVER_CANCER_STEM_CELL_DN	64	-0.33421	-1.20096	0.162003	0.546189	1	2149	tags=22%, list=10%, signal=24%
ZHANG_GATA6_TARGETS_UP	14	-0.465763	-1.20071	0.223684	0.546133	1	4532	tags=50%, list=21%, signal=63%
BROWNE_HCMV_INFECTION_8HR_DN	34	-0.376062	-1.20026	0.236273	0.546683	1	5855	tags=41%, list=27%, signal=56%
ELVIDGE_HIF2A_TARGETS_UP	5	-0.62619	-1.20025	0.258929	0.545926	1	3547	tags=60%, list=16%, signal=72%
GREENBAUM_E2A_TARGETS_DN	15	-0.46174	-1.19938	0.247492	0.547782	1	6636	tags=47%, list=30%, signal=67%
KLEIN_PRIMARY_EFFUSION_LYMPHOMA_DN	46	-0.352899	-1.19896	0.185299	0.548207	1	4656	tags=33%, list=21%, signal=41%
LENAOUR_DENDRITIC_CELL_MATURATION_UP	94	-0.312756	-1.19864	0.149856	0.548397	1	6409	tags=40%, list=29%, signal=57%
YOSHIMURA_MAPK8_TARGETS_UP	1115	-0.247938	-1.19837	0.0178759	0.548345	1	3759	tags=21%, list=17%, signal=24%
RUAN_RESPONSE_TO_TROGLITAZONE_UP	24	-0.407371	-1.19827	0.220949	0.547829	1	7479	tags=50%, list=34%, signal=76%
BOYERINAS_ONCOFETAL_TARGETS_OF_LET7A1	11	-0.491608	-1.19779	0.22629	0.548372	1	4197	tags=36%, list=19%, signal=45%
FRASOR_TAMOXIFEN_RESPONSE_DN	10	-0.511303	-1.19742	0.230384	0.548666	1	1691	tags=30%, list=8%, signal=32%
BERNARD_PPAPDC1B_TARGETS_DN	40	-0.363413	-1.19736	0.219512	0.548074	1	2471	tags=20%, list=11%, signal=23%
SEITZ_NEOPLASTIC_TRANSFORMATION_BY_8P_DELETION_UP	59	-0.335338	-1.19673	0.179878	0.549232	1	4424	tags=31%, list=20%, signal=38%
HENDRICKS_SMARCA4_TARGETS_DN	41	-0.359214	-1.19632	0.202946	0.549735	1	2617	tags=20%, list=12%, signal=22%
OZEN_MIR125B1_TARGETS	20	-0.428834	-1.19631	0.242475	0.54899	1	3196	tags=20%, list=15%, signal=23%
NAKAYAMA_FGF2_TARGETS	25	-0.40796	-1.19596	0.228041	0.549229	1	3787	tags=32%, list=17%, signal=39%
CHANG_CORE_SERUM_RESPONSE_DN	157	-0.288487	-1.19523	0.118667	0.550533	1	4541	tags=27%, list=21%, signal=34%
KUMAR_AUTOPHAGY_NETWORK	43	-0.357599	-1.19492	0.196108	0.550692	1	5038	tags=30%, list=23%, signal=39%
SEIDEN_MET_SIGNALING	18	-0.426681	-1.19407	0.227723	0.552442	1	4113	tags=28%, list=19%, signal=34%
LEE_LIVER_CANCER_ACOX1_DN	58	-0.336878	-1.1937	0.179372	0.552702	1	4048	tags=31%, list=18%, signal=38%
ZHENG_FOXP3_TARGETS_IN_T_LYMPHOCYTE_UP	10	-0.505555	-1.19349	0.25089	0.552565	1	7996	tags=70%, list=37%, signal=110%
STEIN_ESTROGEN_RESPONSE_NOT_VIA_ESRRA	17	-0.436793	-1.19324	0.251265	0.552538	1	2935	tags=24%, list=13%, signal=27%
LEE_DOUBLE_POLAR_THYMOCYTE	22	-0.413584	-1.19319	0.221138	0.551914	1	1297	tags=14%, list=6%, signal=14%
BYSTRYKH_HEMATOPOIESIS_STEM_CELL_FGF3	8	-0.543775	-1.19268	0.252708	0.55267	1	179	tags=13%, list=1%, signal=13%
TCGA_GLIOBLASTOMA_COPY_NUMBER_DN	26	-0.401872	-1.1925	0.212418	0.552478	1	3664	tags=31%, list=17%, signal=37%
BRIDEAU_IMPRINTED_GENES	57	-0.335111	-1.19227	0.202381	0.552382	1	7969	tags=47%, list=36%, signal=74%
CUI_TCF21_TARGETS_DN	28	-0.390388	-1.19212	0.20912	0.552016	1	4374	tags=32%, list=20%, signal=40%
DODD_NASOPHARYNGEAL_CARCINOMA_UP	1046	-0.247959	-1.19206	0.0201271	0.551426	1	4199	tags=23%, list=19%, signal=27%
NAKAMURA_ADIPOGENESIS_EARLY_DN	37	-0.370154	-1.19193	0.2125	0.551056	1	3528	tags=35%, list=16%, signal=42%
LEE_AGING_NEOCORTEX_DN	70	-0.324285	-1.1916	0.163077	0.551246	1	4189	tags=29%, list=19%, signal=35%
LEE_LIVER_CANCER_MYC_TGFA_UP	54	-0.339335	-1.19085	0.190108	0.552624	1	5122	tags=31%, list=23%, signal=41%
SU_LIVER	44	-0.351058	-1.1902	0.222571	0.553849	1	1018	tags=16%, list=5%, signal=17%
CROONQUIST_NRAS_VS_STROMAL_STIMULATION_UP	34	-0.366103	-1.18976	0.21	0.554423	1	7769	tags=59%, list=35%, signal=91%
CROONQUIST_NRAS_VS_STROMAL_STIMULATION_DN	80	-0.314422	-1.18928	0.170977	0.555114	1	3183	tags=20%, list=15%, signal=23%
GUENTHER_GROWTH_SPHERICAL_VS_ADHERENT_UP	20	-0.423485	-1.1892	0.256956	0.554579	1	1885	tags=30%, list=9%, signal=33%
NIELSEN_LEIOMYOSARCOMA_UP	14	-0.451411	-1.18914	0.240964	0.553991	1	5021	tags=50%, list=23%, signal=65%
XU_HGF_TARGETS_INDUCED_BY_AKT1_6HR	14	-0.462733	-1.18842	0.227197	0.55534	1	182	tags=14%, list=1%, signal=14%
DEMAGALHAES_AGING_UP	42	-0.359244	-1.18749	0.227273	0.557302	1	2022	tags=17%, list=9%, signal=18%
BONOME_OVARIAN_CANCER_POOR_SURVIVAL_UP	24	-0.404495	-1.18717	0.241653	0.557532	1	8099	tags=54%, list=37%, signal=86%
RHEIN_ALL_GLUCOCORTICOID_THERAPY_UP	60	-0.326906	-1.18686	0.191045	0.55775	1	3573	tags=22%, list=16%, signal=26%
BAKKER_FOXO3_TARGETS_UP	46	-0.3523	-1.18636	0.214925	0.558346	1	4582	tags=28%, list=21%, signal=36%
WANG_BARRETTS_ESOPHAGUS_AND_ESOPHAGUS_CANCER_UP	22	-0.407226	-1.18595	0.254045	0.55881	1	1134	tags=14%, list=5%, signal=14%
MEINHOLD_OVARIAN_CANCER_LOW_GRADE_UP	14	-0.46963	-1.1858	0.254237	0.558484	1	3543	tags=29%, list=16%, signal=34%
BENPORATH_SUZ12_TARGETS	794	-0.250014	-1.18532	0.0455531	0.55904	1	4837	tags=27%, list=22%, signal=33%
MULLIGHAN_MLL_SIGNATURE_2_UP	321	-0.266187	-1.1847	0.0892642	0.560104	1	5847	tags=29%, list=27%, signal=39%
CHESLER_BRAIN_QTL_CIS	56	-0.333781	-1.18446	0.204856	0.560068	1	3564	tags=20%, list=16%, signal=23%
BAKKER_FOXO3_TARGETS_DN	139	-0.289737	-1.18439	0.157182	0.559534	1	3453	tags=19%, list=16%, signal=23%
TAVAZOIE_METASTASIS	71	-0.319532	-1.18433	0.182229	0.558939	1	6139	tags=39%, list=28%, signal=55%
HERNANDEZ_ABERRANT_MITOSIS_BY_DOCETACEL_2NM_UP	66	-0.321783	-1.18366	0.205438	0.560158	1	4949	tags=42%, list=23%, signal=55%
ZHAN_MULTIPLE_MYELOMA_MS_DN	29	-0.379816	-1.18334	0.213166	0.560388	1	7285	tags=41%, list=33%, signal=62%
ROVERSI_GLIOMA_LOH_REGIONS	38	-0.357967	-1.18314	0.228261	0.560212	1	3055	tags=24%, list=14%, signal=27%
SENGUPTA_NASOPHARYNGEAL_CARCINOMA_WITH_LMP1_DN	101	-0.302699	-1.1824	0.172222	0.561647	1	3496	tags=26%, list=16%, signal=30%
SMID_BREAST_CANCER_ERBB2_DN	5	-0.626779	-1.1823	0.267161	0.561179	1	3496	tags=60%, list=16%, signal=71%
XU_AKT1_TARGETS_6HR	21	-0.414753	-1.18182	0.237942	0.561854	1	6576	tags=43%, list=30%, signal=61%
JI_RESPONSE_TO_FSH_UP	63	-0.326333	-1.18142	0.208955	0.562269	1	4724	tags=33%, list=22%, signal=42%
VARELA_ZMPSTE24_TARGETS_DN	31	-0.378179	-1.18042	0.224	0.56441	1	4750	tags=39%, list=22%, signal=49%
LEE_LIVER_CANCER_DENA_DN	64	-0.326477	-1.1783	0.194903	0.569855	1	4700	tags=31%, list=21%, signal=40%
GAVIN_FOXP3_TARGETS_CLUSTER_P3	128	-0.290025	-1.17829	0.169916	0.569127	1	5147	tags=27%, list=24%, signal=36%
VANTVEER_BREAST_CANCER_METASTASIS_UP	40	-0.354826	-1.17824	0.219512	0.568496	1	4621	tags=35%, list=21%, signal=44%
VERRECCHIA_RESPONSE_TO_TGFB1_C1	18	-0.428899	-1.17814	0.261563	0.568029	1	1040	tags=17%, list=5%, signal=17%
KATSANOU_ELAVL1_TARGETS_DN	118	-0.295709	-1.17776	0.172222	0.568357	1	3551	tags=22%, list=16%, signal=26%
BRUNO_HEMATOPOIESIS	60	-0.324747	-1.17766	0.205128	0.567922	1	3730	tags=22%, list=17%, signal=26%
CHIARADONNA_NEOPLASTIC_TRANSFORMATION_KRAS_CDC25_DN	48	-0.337314	-1.17741	0.201908	0.56793	1	4532	tags=31%, list=21%, signal=39%
GENTLES_LEUKEMIC_STEM_CELL_UP	22	-0.413418	-1.17723	0.256667	0.567697	1	3114	tags=32%, list=14%, signal=37%
COWLING_MYCN_TARGETS	35	-0.368223	-1.17697	0.22741	0.56779	1	4999	tags=37%, list=23%, signal=48%
DANG_REGULATED_BY_MYC_DN	220	-0.275023	-1.17667	0.131744	0.567938	1	2712	tags=16%, list=12%, signal=18%
EBAUER_MYOGENIC_TARGETS_OF_PAX3_FOXO1_FUSION	47	-0.347839	-1.17662	0.207891	0.567337	1	2444	tags=19%, list=11%, signal=22%
ROSS_AML_WITH_MLL_FUSIONS	65	-0.330022	-1.17657	0.211568	0.56674	1	4246	tags=26%, list=19%, signal=32%
BROWNE_HCMV_INFECTION_30MIN_DN	111	-0.298259	-1.17614	0.164993	0.567188	1	3227	tags=24%, list=15%, signal=28%
RIGGINS_TAMOXIFEN_RESISTANCE_DN	174	-0.281539	-1.17491	0.144986	0.570186	1	6859	tags=36%, list=31%, signal=52%
BORLAK_LIVER_CANCER_EGF_UP	48	-0.340918	-1.17451	0.222388	0.570635	1	2170	tags=17%, list=10%, signal=18%
JOSEPH_RESPONSE_TO_SODIUM_BUTYRATE_DN	52	-0.339935	-1.17429	0.201563	0.570504	1	4414	tags=31%, list=20%, signal=38%
ROSS_LEUKEMIA_WITH_MLL_FUSIONS	64	-0.323297	-1.17397	0.212833	0.570734	1	5294	tags=30%, list=24%, signal=39%
NATSUME_RESPONSE_TO_INTERFERON_BETA_UP	62	-0.326968	-1.17359	0.20362	0.571105	1	3573	tags=26%, list=16%, signal=31%
BROWNE_HCMV_INFECTION_30MIN_UP	45	-0.344306	-1.17276	0.222749	0.572825	1	2722	tags=24%, list=12%, signal=28%
SMIRNOV_RESPONSE_TO_IR_6HR_DN	98	-0.301436	-1.17235	0.185239	0.573336	1	5761	tags=37%, list=26%, signal=50%
IVANOVA_HEMATOPOIESIS_STEM_CELL_LONG_TERM	231	-0.271871	-1.17224	0.127086	0.572916	1	4692	tags=26%, list=21%, signal=33%
MCGOWAN_RSP6_TARGETS_UP	16	-0.435576	-1.17212	0.267703	0.572557	1	1703	tags=13%, list=8%, signal=14%
ROSS_AML_OF_FAB_M7_TYPE	64	-0.325336	-1.17192	0.213986	0.572393	1	5092	tags=28%, list=23%, signal=37%
MORI_LARGE_PRE_BII_LYMPHOCYTE_DN	46	-0.343782	-1.17186	0.250404	0.571823	1	4846	tags=39%, list=22%, signal=50%
ROSS_ACUTE_MYELOID_LEUKEMIA_CBF	64	-0.326207	-1.17102	0.21374	0.573515	1	3683	tags=27%, list=17%, signal=32%
HOFFMANN_SMALL_PRE_BII_TO_IMMATURE_B_LYMPHOCYTE_UP	58	-0.328085	-1.17086	0.20216	0.573239	1	4389	tags=29%, list=20%, signal=37%
NELSON_RESPONSE_TO_ANDROGEN_DN	19	-0.415782	-1.16966	0.247892	0.576146	1	5618	tags=47%, list=26%, signal=64%
ZIRN_TRETINOIN_RESPONSE_WT1_UP	19	-0.411511	-1.16758	0.247541	0.581584	1	3462	tags=37%, list=16%, signal=44%
WELCH_GATA1_TARGETS	19	-0.419317	-1.16741	0.26149	0.581318	1	2681	tags=21%, list=12%, signal=24%
DUNNE_TARGETS_OF_AML1_MTG8_FUSION_DN	17	-0.430505	-1.16735	0.26178	0.580732	1	2425	tags=29%, list=11%, signal=33%
ZEMBUTSU_SENSITIVITY_TO_MITOMYCIN	14	-0.443549	-1.16678	0.261084	0.581798	1	2358	tags=29%, list=11%, signal=32%
FIGUEROA_AML_METHYLATION_CLUSTER_6_DN	23	-0.400734	-1.16631	0.259631	0.582528	1	3084	tags=39%, list=14%, signal=45%
PARK_HSC_VS_MULTIPOTENT_PROGENITORS_UP	15	-0.442775	-1.16623	0.261246	0.582033	1	1057	tags=13%, list=5%, signal=14%
FARMER_BREAST_CANCER_APOCRINE_VS_BASAL	258	-0.2647	-1.16611	0.123894	0.581596	1	5747	tags=30%, list=26%, signal=40%
SIMBULAN_UV_RESPONSE_NORMAL_UP	7	-0.542601	-1.1661	0.302026	0.580891	1	4613	tags=43%, list=21%, signal=54%
XU_GH1_EXOGENOUS_TARGETS_UP	52	-0.33271	-1.16577	0.210445	0.581179	1	1439	tags=15%, list=7%, signal=16%
OHASHI_AURKA_TARGETS	5	-0.611712	-1.1656	0.285461	0.580954	1	3103	tags=40%, list=14%, signal=47%
TAKADA_GASTRIC_CANCER_COPY_NUMBER_UP	7	-0.533373	-1.16526	0.30662	0.581233	1	2471	tags=29%, list=11%, signal=32%
GRAHAM_NORMAL_QUIESCENT_VS_NORMAL_DIVIDING_UP	52	-0.336365	-1.16461	0.236446	0.582467	1	3739	tags=25%, list=17%, signal=30%
MOHANKUMAR_TLX1_TARGETS_DN	134	-0.286641	-1.16424	0.179945	0.582835	1	4548	tags=28%, list=21%, signal=35%
PENG_RAPAMYCIN_RESPONSE_UP	159	-0.279244	-1.16421	0.161206	0.582164	1	6870	tags=40%, list=31%, signal=58%
JAZAG_TGFB1_SIGNALING_DN	29	-0.379905	-1.16362	0.253659	0.583184	1	5771	tags=41%, list=26%, signal=56%
WALLACE_PROSTATE_CANCER_RACE_DN	55	-0.328824	-1.16311	0.212308	0.583988	1	7733	tags=45%, list=35%, signal=70%
LIM_MAMMARY_LUMINAL_PROGENITOR_DN	11	-0.493012	-1.16308	0.283276	0.583352	1	5854	tags=55%, list=27%, signal=74%
MOLENAAR_TARGETS_OF_CCND1_AND_CDK4_UP	40	-0.344445	-1.16288	0.242472	0.583214	1	4144	tags=28%, list=19%, signal=34%
BERTUCCI_MEDULLARY_VS_DUCTAL_BREAST_CANCER_UP	146	-0.286066	-1.16247	0.177622	0.583806	1	4969	tags=28%, list=23%, signal=36%
MCCABE_HOXC6_TARGETS_CANCER_UP	25	-0.395074	-1.16111	0.241491	0.587097	1	6699	tags=48%, list=31%, signal=69%
ZHENG_FOXP3_TARGETS_IN_T_LYMPHOCYTE_DN	30	-0.376479	-1.16059	0.261589	0.587927	1	2610	tags=20%, list=12%, signal=23%
GUTIERREZ_WALDENSTROEMS_MACROGLOBULINEMIA_2	7	-0.550142	-1.16059	0.295053	0.587209	1	1522	tags=29%, list=7%, signal=31%
TURASHVILI_BREAST_LOBULAR_CARCINOMA_VS_LOBULAR_NORMAL_UP	74	-0.31241	-1.16057	0.204112	0.586509	1	2694	tags=19%, list=12%, signal=22%
BONOME_OVARIAN_CANCER_SURVIVAL_OPTIMAL_DEBULKING	183	-0.273135	-1.16055	0.150266	0.585848	1	5725	tags=30%, list=26%, signal=40%
TERAO_AOX4_TARGETS_SKIN_DN	13	-0.460485	-1.16008	0.291525	0.586543	1	1298	tags=31%, list=6%, signal=33%
ZWANG_TRANSIENTLY_UP_BY_2ND_EGF_PULSE_ONLY	916	-0.242547	-1.15943	0.0537057	0.587689	1	4524	tags=26%, list=21%, signal=32%
BENPORATH_EED_TARGETS	783	-0.243842	-1.15886	0.0694143	0.588585	1	4552	tags=24%, list=21%, signal=29%
CHEN_LVAD_SUPPORT_OF_FAILING_HEART_DN	39	-0.354299	-1.15856	0.237937	0.58872	1	2685	tags=23%, list=12%, signal=26%
PATTERSON_DOCETAXEL_RESISTANCE	26	-0.381425	-1.15837	0.270833	0.5886	1	3533	tags=31%, list=16%, signal=37%
BOYLAN_MULTIPLE_MYELOMA_PCA1_DN	8	-0.529094	-1.15779	0.291297	0.589578	1	4847	tags=50%, list=22%, signal=64%
AMUNDSON_POOR_SURVIVAL_AFTER_GAMMA_RADIATION_2G	132	-0.285121	-1.15745	0.171674	0.589853	1	3350	tags=20%, list=15%, signal=24%
LIANG_HEMATOPOIESIS_STEM_CELL_NUMBER_QTL	14	-0.445006	-1.15654	0.29085	0.591809	1	5440	tags=57%, list=25%, signal=76%
GRUETZMANN_PANCREATIC_CANCER_DN	176	-0.27607	-1.15621	0.194631	0.592009	1	5798	tags=29%, list=26%, signal=39%
HOFMANN_CELL_LYMPHOMA_DN	35	-0.361141	-1.15608	0.247961	0.591726	1	1784	tags=17%, list=8%, signal=19%
POMEROY_MEDULLOBLASTOMA_DESMOPLASIC_VS_CLASSIC_UP	50	-0.332489	-1.15608	0.206738	0.591015	1	400	tags=10%, list=2%, signal=10%
JIANG_AGING_HYPOTHALAMUS_DN	39	-0.353193	-1.15498	0.253106	0.593693	1	6368	tags=28%, list=29%, signal=40%
BILANGES_RAPAMYCIN_SENSITIVE_GENES	27	-0.370681	-1.1545	0.254516	0.594399	1	708	tags=7%, list=3%, signal=8%
FONTAINE_THYROID_TUMOR_UNCERTAIN_MALIGNANCY_DN	21	-0.399003	-1.15394	0.272431	0.595328	1	595	tags=19%, list=3%, signal=20%
KHETCHOUMIAN_TRIM24_TARGETS_UP	45	-0.337144	-1.15393	0.242658	0.594614	1	2829	tags=24%, list=13%, signal=28%
MONNIER_POSTRADIATION_TUMOR_ESCAPE_DN	272	-0.261531	-1.15343	0.145363	0.595368	1	6070	tags=32%, list=28%, signal=43%
MORI_IMMATURE_B_LYMPHOCYTE_UP	44	-0.340408	-1.15298	0.24252	0.595992	1	4846	tags=36%, list=22%, signal=47%
VERRECCHIA_DELAYED_RESPONSE_TO_TGFB1	36	-0.355338	-1.15229	0.277691	0.597351	1	3584	tags=25%, list=16%, signal=30%
HOFMANN_CELL_LYMPHOMA_UP	41	-0.345522	-1.15229	0.241275	0.596632	1	4541	tags=22%, list=21%, signal=28%
NADLER_OBESITY_UP	54	-0.326799	-1.15202	0.23494	0.596735	1	4719	tags=28%, list=22%, signal=35%
BRUINS_UVC_RESPONSE_VIA_TP53_GROUP_A	669	-0.244747	-1.15145	0.0835165	0.597835	1	4991	tags=26%, list=23%, signal=33%
HOLLEMAN_PREDNISOLONE_RESISTANCE_ALL_UP	10	-0.489343	-1.15118	0.289644	0.597919	1	4388	tags=30%, list=20%, signal=38%
SMID_BREAST_CANCER_RELAPSE_IN_PLEURA_UP	5	-0.599518	-1.15086	0.313653	0.598239	1	2371	tags=40%, list=11%, signal=45%
CHEN_ETV5_TARGETS_SERTOLI	17	-0.4224	-1.15052	0.289157	0.598566	1	5122	tags=59%, list=23%, signal=77%
MATSUDA_NATURAL_KILLER_DIFFERENTIATION	403	-0.25218	-1.15042	0.131361	0.598136	1	3636	tags=19%, list=17%, signal=22%
MIKKELSEN_ES_LCP_WITH_H3K4ME3_AND_H3K27ME3	5	-0.605879	-1.1503	0.302703	0.597788	1	5622	tags=60%, list=26%, signal=81%
GUILLAUMOND_KLF10_TARGETS_UP	46	-0.338208	-1.14988	0.243865	0.598315	1	4582	tags=33%, list=21%, signal=41%
KYNG_ENVIRONMENTAL_STRESS_RESPONSE_DN	15	-0.435176	-1.14972	0.259504	0.598065	1	2702	tags=20%, list=12%, signal=23%
CHANG_IMMORTALIZED_BY_HPV31_UP	57	-0.322807	-1.1491	0.239695	0.599218	1	4180	tags=25%, list=19%, signal=30%
LEE_NAIVE_T_LYMPHOCYTE	14	-0.437474	-1.14868	0.288889	0.599774	1	3388	tags=29%, list=15%, signal=34%
STEIN_ESR1_TARGETS	73	-0.313344	-1.1486	0.229197	0.599268	1	2033	tags=14%, list=9%, signal=15%
MIKKELSEN_MEF_ICP_WITH_H3K27ME3	144	-0.278171	-1.14812	0.205801	0.599983	1	4654	tags=31%, list=21%, signal=39%
NAKAMURA_BRONCHIAL_AND_BRONCHIOLAR_EPITHELIA	5	-0.600187	-1.14794	0.323636	0.599795	1	1939	tags=60%, list=9%, signal=66%
EBAUER_TARGETS_OF_PAX3_FOXO1_FUSION_UP	165	-0.275964	-1.14788	0.191946	0.599251	1	3192	tags=21%, list=15%, signal=25%
NIKOLSKY_OVERCONNECTED_IN_BREAST_CANCER	18	-0.413857	-1.14741	0.284014	0.599987	1	4188	tags=28%, list=19%, signal=34%
GOBERT_CORE_OLIGODENDROCYTE_DIFFERENTIATION	35	-0.35645	-1.14705	0.262992	0.600339	1	3573	tags=26%, list=16%, signal=31%
GAUSSMANN_MLL_AF4_FUSION_TARGETS_D_DN	7	-0.535646	-1.14699	0.310406	0.599804	1	3739	tags=57%, list=17%, signal=69%
KANG_AR_TARGETS_UP	17	-0.410031	-1.1468	0.279801	0.599675	1	3748	tags=35%, list=17%, signal=43%
DEURIG_T_CELL_PROLYMPHOCYTIC_LEUKEMIA_DN	230	-0.267348	-1.14653	0.159696	0.599787	1	6844	tags=35%, list=31%, signal=51%
MARIADASON_RESPONSE_TO_BUTYRATE_CURCUMIN_SULINDAC_TSA_8	13	-0.448348	-1.14651	0.289384	0.599133	1	6504	tags=46%, list=30%, signal=66%
WU_ALZHEIMER_DISEASE_DN	15	-0.443016	-1.14643	0.282178	0.598666	1	3213	tags=40%, list=15%, signal=47%
DACOSTA_ERCC3_ALLELE_XPCS_VS_TTD_UP	23	-0.393501	-1.14623	0.280936	0.598596	1	1815	tags=22%, list=8%, signal=24%
GINESTIER_BREAST_CANCER_20Q13_AMPLIFICATION_UP	82	-0.304005	-1.14535	0.230321	0.600503	1	5260	tags=30%, list=24%, signal=40%
BOSCO_TH1_CYTOTOXIC_MODULE	81	-0.302877	-1.14525	0.214697	0.60012	1	2765	tags=23%, list=13%, signal=27%
SANA_TNF_SIGNALING_UP	65	-0.310199	-1.14508	0.251543	0.599901	1	3387	tags=23%, list=15%, signal=27%
MELLMAN_TUT1_TARGETS_DN	42	-0.344772	-1.14481	0.264331	0.599979	1	1358	tags=14%, list=6%, signal=15%
HADDAD_T_LYMPHOCYTE_AND_NK_PROGENITOR_UP	64	-0.317605	-1.14408	0.225564	0.601418	1	3243	tags=23%, list=15%, signal=27%
GERHOLD_RESPONSE_TO_TZD_UP	6	-0.579103	-1.14384	0.330373	0.601414	1	3570	tags=50%, list=16%, signal=60%
VETTER_TARGETS_OF_PRKCA_AND_ETS1_DN	12	-0.464963	-1.14363	0.308348	0.60134	1	5996	tags=58%, list=27%, signal=80%
VALK_AML_CLUSTER_8	21	-0.398544	-1.14308	0.261637	0.602299	1	5707	tags=43%, list=26%, signal=58%
GRABARCZYK_BCL11B_TARGETS_DN	46	-0.33507	-1.14233	0.240683	0.603955	1	5141	tags=30%, list=23%, signal=40%
JACKSON_DNMT1_TARGETS_DN	25	-0.385895	-1.1414	0.291139	0.606007	1	3343	tags=28%, list=15%, signal=33%
CASORELLI_ACUTE_PROMYELOCYTIC_LEUKEMIA_UP	131	-0.281798	-1.13814	0.207219	0.615206	1	5485	tags=27%, list=25%, signal=36%
KYNG_DNA_DAMAGE_UP	195	-0.270358	-1.13777	0.181579	0.615583	1	5131	tags=28%, list=23%, signal=36%
CLIMENT_BREAST_CANCER_COPY_NUMBER_UP	22	-0.396147	-1.13697	0.259504	0.617368	1	1111	tags=14%, list=5%, signal=14%
OXFORD_RALB_TARGETS_UP	7	-0.537375	-1.13679	0.315298	0.617146	1	2223	tags=29%, list=10%, signal=32%
KANG_FLUOROURACIL_RESISTANCE_UP	19	-0.409728	-1.13641	0.272109	0.617635	1	1953	tags=21%, list=9%, signal=23%
GAVIN_IL2_RESPONSIVE_FOXP3_TARGETS_DN	5	-0.596676	-1.13639	0.315596	0.616969	1	1551	tags=40%, list=7%, signal=43%
HOELZEL_NF1_TARGETS_UP	105	-0.28745	-1.13623	0.233894	0.616756	1	5058	tags=27%, list=23%, signal=35%
SCHUETZ_BREAST_CANCER_DUCTAL_INVASIVE_DN	73	-0.307785	-1.1356	0.26009	0.617958	1	2694	tags=19%, list=12%, signal=22%
NIKOLSKY_BREAST_CANCER_17Q11_Q21_AMPLICON	73	-0.306675	-1.13535	0.263235	0.618004	1	5874	tags=29%, list=27%, signal=39%
VALK_AML_WITH_11Q23_REARRANGED	15	-0.425336	-1.13513	0.298305	0.617989	1	7264	tags=60%, list=33%, signal=90%
MOREIRA_RESPONSE_TO_TSA_DN	17	-0.417324	-1.13512	0.287145	0.617307	1	2439	tags=29%, list=11%, signal=33%
BOYLAN_MULTIPLE_MYELOMA_C_UP	34	-0.356465	-1.13505	0.296412	0.616806	1	1834	tags=18%, list=8%, signal=19%
KUMAR_PATHOGEN_LOAD_BY_MACROPHAGES	166	-0.272331	-1.13483	0.195155	0.616755	1	5038	tags=23%, list=23%, signal=30%
SHIRAISHI_PLZF_TARGETS_UP	8	-0.510727	-1.13414	0.300366	0.618143	1	182	tags=13%, list=1%, signal=13%
NAKAYAMA_FRA2_TARGETS	33	-0.355204	-1.13402	0.267311	0.617802	1	3755	tags=27%, list=17%, signal=33%
KAPOSI_LIVER_CANCER_MET_DN	6	-0.541179	-1.13326	0.321818	0.619416	1	6569	tags=83%, list=30%, signal=119%
AMUNDSON_POOR_SURVIVAL_AFTER_GAMMA_RADIATION_8G	83	-0.297678	-1.13269	0.248555	0.620448	1	5590	tags=34%, list=26%, signal=45%
POTTI_5FU_SENSITIVITY	31	-0.360914	-1.1323	0.2992	0.620898	1	4284	tags=29%, list=20%, signal=36%
HERNANDEZ_MITOTIC_ARREST_BY_DOCETAXEL_1_DN	33	-0.361175	-1.13152	0.28243	0.622674	1	5404	tags=33%, list=25%, signal=44%
BOGNI_TREATMENT_RELATED_MYELOID_LEUKEMIA_UP	18	-0.413607	-1.13146	0.285714	0.622155	1	6416	tags=39%, list=29%, signal=55%
SCHAEFFER_PROSTATE_DEVELOPMENT_48HR_UP	373	-0.248114	-1.13127	0.158019	0.622016	1	3953	tags=22%, list=18%, signal=27%
BUYTAERT_PHOTODYNAMIC_THERAPY_STRESS_DN	484	-0.243861	-1.13104	0.142349	0.622023	1	4067	tags=19%, list=19%, signal=23%
JAEGER_METASTASIS_DN	191	-0.266412	-1.13074	0.201872	0.622237	1	3400	tags=22%, list=16%, signal=26%
CHIARETTI_T_ALL_REFRACTORY_TO_THERAPY	25	-0.380016	-1.13001	0.290997	0.623707	1	5021	tags=36%, list=23%, signal=47%
KAAB_HEART_ATRIUM_VS_VENTRICLE_UP	209	-0.262683	-1.12888	0.191816	0.626385	1	4318	tags=26%, list=20%, signal=32%
BYSTROEM_CORRELATED_WITH_IL5_DN	58	-0.31389	-1.12827	0.258567	0.627511	1	8004	tags=43%, list=37%, signal=68%
TONKS_TARGETS_OF_RUNX1_RUNX1T1_FUSION_ERYTHROCYTE_UP	127	-0.277047	-1.12812	0.218182	0.627284	1	3809	tags=23%, list=17%, signal=27%
LEIN_NEURON_MARKERS	57	-0.317716	-1.12785	0.266362	0.627481	1	3780	tags=23%, list=17%, signal=27%
FERRANDO_LYL1_NEIGHBORS	15	-0.429236	-1.12767	0.309883	0.627335	1	7654	tags=60%, list=35%, signal=92%
ZHOU_CELL_CYCLE_GENES_IN_IR_RESPONSE_2HR	6	-0.555381	-1.12708	0.353591	0.628505	1	3858	tags=50%, list=18%, signal=61%
RIGGI_EWING_SARCOMA_PROGENITOR_DN	145	-0.274666	-1.1268	0.218232	0.628659	1	4502	tags=30%, list=21%, signal=38%
CHARAFE_BREAST_CANCER_LUMINAL_VS_MESENCHYMAL_UP	321	-0.251649	-1.12637	0.180348	0.629306	1	4713	tags=23%, list=22%, signal=29%
ZHOU_INFLAMMATORY_RESPONSE_FIMA_UP	359	-0.248326	-1.12616	0.175708	0.629216	1	3570	tags=20%, list=16%, signal=24%
TURJANSKI_MAPK14_TARGETS	9	-0.494076	-1.12453	0.319569	0.633594	1	273	tags=11%, list=1%, signal=11%
YE_METASTATIC_LIVER_CANCER	22	-0.38597	-1.12441	0.294613	0.633229	1	3921	tags=45%, list=18%, signal=55%
BROWNE_HCMV_INFECTION_16HR_DN	68	-0.30645	-1.12377	0.265306	0.634539	1	3508	tags=24%, list=16%, signal=28%
MISHRA_CARCINOMA_ASSOCIATED_FIBROBLAST_DN	17	-0.405479	-1.12168	0.305842	0.640426	1	3773	tags=24%, list=17%, signal=28%
LIU_PROSTATE_CANCER_DN	367	-0.24572	-1.12131	0.190361	0.640838	1	5057	tags=27%, list=23%, signal=34%
SMITH_TERT_TARGETS_DN	75	-0.304468	-1.12062	0.270231	0.642206	1	2022	tags=13%, list=9%, signal=15%
SU_KIDNEY	14	-0.442395	-1.11906	0.331046	0.646415	1	4549	tags=50%, list=21%, signal=63%
ZWANG_TRANSIENTLY_UP_BY_1ST_EGF_PULSE_ONLY	1046	-0.232884	-1.11903	0.105428	0.645785	1	5368	tags=27%, list=25%, signal=34%
MCBRYAN_TERMINAL_END_BUD_UP	11	-0.464426	-1.11849	0.298561	0.646787	1	6653	tags=45%, list=30%, signal=65%
CAIRO_LIVER_DEVELOPMENT_UP	141	-0.273553	-1.11768	0.231903	0.648617	1	5994	tags=37%, list=27%, signal=50%
HAHTOLA_CTCL_CUTANEOUS	22	-0.381522	-1.1167	0.309365	0.650909	1	4821	tags=27%, list=22%, signal=35%
EHLERS_ANEUPLOIDY_UP	32	-0.35229	-1.1162	0.3184	0.651745	1	1532	tags=16%, list=7%, signal=17%
BRUINS_UVC_RESPONSE_VIA_TP53_GROUP_D	206	-0.259234	-1.11606	0.212682	0.651448	1	3665	tags=21%, list=17%, signal=25%
TAKEDA_TARGETS_OF_NUP98_HOXA9_FUSION_10D_DN	101	-0.287004	-1.11431	0.26491	0.65625	1	5936	tags=35%, list=27%, signal=47%
MCCLUNG_DELTA_FOSB_TARGETS_2WK	40	-0.332629	-1.11424	0.297638	0.655752	1	2169	tags=20%, list=10%, signal=22%
GRAHAM_CML_DIVIDING_VS_NORMAL_QUIESCENT_DN	69	-0.302437	-1.11329	0.286969	0.658102	1	3362	tags=22%, list=15%, signal=26%
GAUSSMANN_MLL_AF4_FUSION_TARGETS_E_DN	18	-0.399582	-1.11279	0.321131	0.659007	1	1991	tags=33%, list=9%, signal=37%
HOLLEMAN_VINCRISTINE_RESISTANCE_B_ALL_DN	13	-0.44115	-1.11262	0.325082	0.658844	1	3244	tags=15%, list=15%, signal=18%
BROWNE_HCMV_INFECTION_48HR_DN	402	-0.243632	-1.11197	0.177458	0.660179	1	3400	tags=19%, list=16%, signal=23%
MAHADEVAN_IMATINIB_RESISTANCE_UP	17	-0.410775	-1.1119	0.333333	0.659683	1	8540	tags=59%, list=39%, signal=96%
CLAUS_PGR_POSITIVE_MENINGIOMA_UP	5	-0.573786	-1.11189	0.357143	0.658984	1	2527	tags=40%, list=12%, signal=45%
SCHAEFFER_PROSTATE_DEVELOPMENT_12HR_DN	45	-0.331081	-1.11149	0.292528	0.659534	1	2935	tags=20%, list=13%, signal=23%
MARKS_HDAC_TARGETS_DN	13	-0.435873	-1.11133	0.33279	0.659275	1	2638	tags=23%, list=12%, signal=26%
CERVERA_SDHB_TARGETS_1_DN	30	-0.355201	-1.11104	0.296825	0.659434	1	2744	tags=30%, list=13%, signal=34%
BOYAULT_LIVER_CANCER_SUBCLASS_G56_UP	10	-0.482762	-1.11071	0.331023	0.659796	1	3515	tags=50%, list=16%, signal=60%
PLASARI_TGFB1_SIGNALING_VIA_NFIC_10HR_DN	22	-0.385175	-1.11017	0.333333	0.660733	1	3471	tags=36%, list=16%, signal=43%
WATTEL_AUTONOMOUS_THYROID_ADENOMA_DN	43	-0.330251	-1.11016	0.302034	0.660071	1	3573	tags=33%, list=16%, signal=39%
YAGI_AML_WITH_11Q23_REARRANGED	306	-0.249815	-1.10904	0.212235	0.662881	1	5874	tags=29%, list=27%, signal=39%
NATSUME_RESPONSE_TO_INTERFERON_BETA_DN	41	-0.333282	-1.10879	0.309637	0.662954	1	4643	tags=24%, list=21%, signal=31%
HADDAD_B_LYMPHOCYTE_PROGENITOR	211	-0.258696	-1.10878	0.224384	0.662248	1	7300	tags=36%, list=33%, signal=54%
HELLEBREKERS_SILENCED_DURING_TUMOR_ANGIOGENESIS	66	-0.301157	-1.10856	0.301223	0.662238	1	2397	tags=18%, list=11%, signal=20%
VECCHI_GASTRIC_CANCER_ADVANCED_VS_EARLY_DN	94	-0.290207	-1.10856	0.268678	0.661518	1	7912	tags=47%, list=36%, signal=73%
MOTAMED_RESPONSE_TO_ANDROGEN_DN	6	-0.543775	-1.10721	0.368726	0.664991	1	7668	tags=83%, list=35%, signal=128%
FRIDMAN_SENESCENCE_UP	68	-0.301357	-1.10679	0.297972	0.665647	1	2121	tags=18%, list=10%, signal=19%
MOOTHA_ROS	6	-0.553916	-1.1062	0.368807	0.666844	1	9422	tags=83%, list=43%, signal=146%
HOSHIDA_LIVER_CANCER_SURVIVAL_DN	97	-0.286236	-1.10613	0.276109	0.666323	1	2923	tags=18%, list=13%, signal=20%
TORCHIA_TARGETS_OF_EWSR1_FLI1_FUSION_TOP20_DN	17	-0.414388	-1.10598	0.325543	0.666087	1	6110	tags=41%, list=28%, signal=57%
NIKOLSKY_BREAST_CANCER_11Q12_Q14_AMPLICON	116	-0.278349	-1.10595	0.261474	0.665475	1	5296	tags=28%, list=24%, signal=37%
MIYAGAWA_TARGETS_OF_EWSR1_ETS_FUSIONS_DN	164	-0.267234	-1.10579	0.252674	0.665213	1	3325	tags=21%, list=15%, signal=25%
LU_IL4_SIGNALING	80	-0.291617	-1.10543	0.296081	0.665663	1	4817	tags=25%, list=22%, signal=32%
JOHANSSON_GLIOMAGENESIS_BY_PDGFB_DN	16	-0.406782	-1.10542	0.322528	0.664971	1	554	tags=19%, list=3%, signal=19%
TONKS_TARGETS_OF_RUNX1_RUNX1T1_FUSION_SUSTAINED_IN_GRANULOCYTE_DN	7	-0.526369	-1.10505	0.366548	0.665378	1	6317	tags=71%, list=29%, signal=100%
HOFFMANN_LARGE_TO_SMALL_PRE_BII_LYMPHOCYTE_DN	62	-0.303713	-1.10502	0.29771	0.664773	1	5269	tags=32%, list=24%, signal=42%
LEE_TARGETS_OF_PTCH1_AND_SUFU_UP	71	-0.297215	-1.10477	0.293592	0.664849	1	6979	tags=48%, list=32%, signal=70%
MAHAJAN_RESPONSE_TO_IL1A_UP	70	-0.301848	-1.10416	0.305936	0.666063	1	6703	tags=44%, list=31%, signal=64%
WALLACE_PROSTATE_CANCER_DN	6	-0.534376	-1.10379	0.362676	0.666511	1	2371	tags=33%, list=11%, signal=37%
TSAI_DNAJB4_TARGETS_DN	6	-0.542555	-1.10274	0.36414	0.669184	1	274	tags=17%, list=1%, signal=17%
OXFORD_RALA_AND_RALB_TARGETS_DN	9	-0.486613	-1.10267	0.357143	0.668707	1	4738	tags=44%, list=22%, signal=57%
NIKOLSKY_BREAST_CANCER_10Q22_AMPLICON	5	-0.565901	-1.10245	0.366726	0.668654	1	2873	tags=40%, list=13%, signal=46%
WANG_RECURRENT_LIVER_CANCER_DN	16	-0.41095	-1.1017	0.338073	0.670354	1	2419	tags=19%, list=11%, signal=21%
MISSIAGLIA_REGULATED_BY_METHYLATION_UP	96	-0.28366	-1.1016	0.289174	0.669934	1	4073	tags=22%, list=19%, signal=27%
PARK_TRETINOIN_RESPONSE	11	-0.455888	-1.10021	0.347295	0.673557	1	2644	tags=36%, list=12%, signal=41%
MATZUK_OVULATION	14	-0.42934	-1.1	0.336735	0.673497	1	3953	tags=29%, list=18%, signal=35%
VANHARANTA_UTERINE_FIBROID_WITH_7Q_DELETION_DN	27	-0.352562	-1.09979	0.325243	0.673424	1	7558	tags=41%, list=35%, signal=62%
GRUETZMANN_PANCREATIC_CANCER_UP	305	-0.247107	-1.09963	0.231353	0.673223	1	3549	tags=18%, list=16%, signal=21%
BURTON_ADIPOGENESIS_12	23	-0.375737	-1.09923	0.32	0.673761	1	6126	tags=30%, list=28%, signal=42%
CALVET_IRINOTECAN_SENSITIVE_VS_RESISTANT_UP	5	-0.574754	-1.0987	0.374341	0.674755	1	774	tags=20%, list=4%, signal=21%
YAO_TEMPORAL_RESPONSE_TO_PROGESTERONE_CLUSTER_9	63	-0.301354	-1.09852	0.294586	0.674611	1	6846	tags=38%, list=31%, signal=55%
RICKMAN_HEAD_AND_NECK_CANCER_A	70	-0.296755	-1.09716	0.292576	0.678192	1	2943	tags=20%, list=13%, signal=23%
TOMIDA_LUNG_CANCER_POOR_SURVIVAL	5	-0.568326	-1.09684	0.388258	0.67844	1	2105	tags=40%, list=10%, signal=44%
LABBE_WNT3A_TARGETS_UP	100	-0.2803	-1.09624	0.288406	0.67962	1	4491	tags=26%, list=21%, signal=33%
DEMAGALHAES_AGING_DN	15	-0.422082	-1.09607	0.336918	0.679407	1	2075	tags=27%, list=9%, signal=29%
CROONQUIST_NRAS_SIGNALING_UP	34	-0.345559	-1.09575	0.32967	0.679702	1	7113	tags=50%, list=32%, signal=74%
XU_GH1_AUTOCRINE_TARGETS_DN	108	-0.276816	-1.09558	0.282158	0.679517	1	5413	tags=29%, list=25%, signal=38%
CHESLER_BRAIN_HIGHEST_GENETIC_VARIANCE	24	-0.373895	-1.09537	0.350734	0.679446	1	1448	tags=13%, list=7%, signal=13%
MYLLYKANGAS_AMPLIFICATION_HOT_SPOT_23	17	-0.404399	-1.09507	0.3367	0.679659	1	5464	tags=41%, list=25%, signal=55%
DELACROIX_RAR_TARGETS_UP	43	-0.325739	-1.09487	0.319084	0.679559	1	3462	tags=21%, list=16%, signal=25%
BENNETT_SYSTEMIC_LUPUS_ERYTHEMATOSUS	20	-0.384369	-1.09479	0.346218	0.679134	1	5565	tags=50%, list=25%, signal=67%
LEE_NEURAL_CREST_STEM_CELL_UP	124	-0.272509	-1.09345	0.286104	0.682755	1	2994	tags=23%, list=14%, signal=26%
GRAESSMANN_APOPTOSIS_BY_SERUM_DEPRIVATION_UP	434	-0.238277	-1.09328	0.205431	0.682515	1	3413	tags=19%, list=16%, signal=22%
CHYLA_CBFA2T3_TARGETS_DN	167	-0.262001	-1.09318	0.268717	0.682105	1	6031	tags=36%, list=28%, signal=49%
WENG_POR_TARGETS_LIVER_DN	16	-0.410091	-1.093	0.357711	0.681962	1	3114	tags=38%, list=14%, signal=44%
CHIANG_LIVER_CANCER_SUBCLASS_POLYSOMY7_DN	17	-0.410907	-1.0927	0.349073	0.682149	1	4977	tags=41%, list=23%, signal=53%
PROVENZANI_METASTASIS_UP	151	-0.265687	-1.09238	0.285714	0.682473	1	6702	tags=34%, list=31%, signal=48%
CHANG_IMMORTALIZED_BY_HPV31_DN	54	-0.309659	-1.09232	0.308527	0.681935	1	3107	tags=20%, list=14%, signal=24%
BARIS_THYROID_CANCER_DN	56	-0.310328	-1.0921	0.293495	0.681882	1	3544	tags=18%, list=16%, signal=21%
MA_MYELOID_DIFFERENTIATION_DN	41	-0.3323	-1.09173	0.319355	0.682379	1	3096	tags=22%, list=14%, signal=26%
VERHAAK_GLIOBLASTOMA_NEURAL	177	-0.260841	-1.09122	0.274869	0.683355	1	5086	tags=29%, list=23%, signal=37%
WANG_LSD1_TARGETS_UP	21	-0.378805	-1.09116	0.319797	0.682849	1	2156	tags=24%, list=10%, signal=26%
KUROKAWA_LIVER_CANCER_EARLY_RECURRENCE_UP	8	-0.483587	-1.09092	0.367021	0.682912	1	151	tags=13%, list=1%, signal=13%
MULLIGHAN_NPM1_MUTATED_SIGNATURE_2_DN	58	-0.309734	-1.09087	0.316418	0.682354	1	2025	tags=14%, list=9%, signal=15%
GARCIA_TARGETS_OF_FLI1_AND_DAX1_UP	39	-0.327943	-1.09059	0.327504	0.682504	1	1841	tags=13%, list=8%, signal=14%
BANDRES_RESPONSE_TO_CARMUSTIN_MGMT_48HR_UP	16	-0.410188	-1.09035	0.344884	0.682527	1	991	tags=13%, list=5%, signal=13%
KOBAYASHI_EGFR_SIGNALING_6HR_UP	7	-0.523041	-1.09023	0.383212	0.682227	1	8335	tags=57%, list=38%, signal=92%
NAKAMURA_ADIPOGENESIS_LATE_DN	35	-0.341243	-1.08924	0.313291	0.684709	1	3528	tags=34%, list=16%, signal=41%
MORI_MATURE_B_LYMPHOCYTE_DN	68	-0.297812	-1.08912	0.306122	0.684377	1	5847	tags=32%, list=27%, signal=44%
MULLIGHAN_NPM1_SIGNATURE_3_DN	123	-0.27272	-1.08786	0.30069	0.687738	1	3667	tags=19%, list=17%, signal=22%
MARSON_FOXP3_TARGETS_STIMULATED_UP	24	-0.371171	-1.08768	0.333333	0.687599	1	5130	tags=42%, list=23%, signal=54%
GAVIN_FOXP3_TARGETS_CLUSTER_P7	74	-0.295423	-1.08742	0.324238	0.687737	1	3051	tags=19%, list=14%, signal=22%
CHANG_POU5F1_TARGETS_DN	7	-0.50748	-1.08716	0.374768	0.687915	1	7325	tags=57%, list=33%, signal=86%
MYLLYKANGAS_AMPLIFICATION_HOT_SPOT_6	5	-0.58144	-1.08638	0.390977	0.689604	1	5173	tags=40%, list=24%, signal=52%
LIAN_NEUTROPHIL_GRANULE_CONSTITUENTS	21	-0.380236	-1.08599	0.369497	0.690151	1	3748	tags=29%, list=17%, signal=34%
POMEROY_MEDULLOBLASTOMA_DESMOPLASIC_VS_CLASSIC_DN	49	-0.317096	-1.08489	0.355083	0.692902	1	2075	tags=14%, list=9%, signal=16%
SENGUPTA_NASOPHARYNGEAL_CARCINOMA_UP	219	-0.251925	-1.08358	0.284047	0.696426	1	3714	tags=18%, list=17%, signal=21%
DASU_IL6_SIGNALING_SCAR_UP	25	-0.363916	-1.08343	0.350467	0.696164	1	3580	tags=24%, list=16%, signal=29%
SENGUPTA_NASOPHARYNGEAL_CARCINOMA_WITH_LMP1_UP	292	-0.242506	-1.08315	0.28034	0.696282	1	3365	tags=17%, list=15%, signal=20%
GARGALOVIC_RESPONSE_TO_OXIDIZED_PHOSPHOLIPIDS_RED_DN	18	-0.399486	-1.08294	0.346341	0.696242	1	2731	tags=17%, list=12%, signal=19%
BEIER_GLIOMA_STEM_CELL_DN	45	-0.316804	-1.08247	0.322437	0.697029	1	6141	tags=42%, list=28%, signal=59%
NING_CHRONIC_OBSTRUCTIVE_PULMONARY_DISEASE_DN	101	-0.27692	-1.08226	0.305634	0.696961	1	4497	tags=22%, list=21%, signal=27%
HOFFMANN_PRE_BI_TO_LARGE_PRE_BII_LYMPHOCYTE_DN	65	-0.299102	-1.08196	0.333333	0.697217	1	4532	tags=28%, list=21%, signal=35%
HOFMANN_MYELODYSPLASTIC_SYNDROM_HIGH_RISK_DN	15	-0.412359	-1.0815	0.357022	0.697898	1	7613	tags=60%, list=35%, signal=92%
EHRLICH_ICF_SYNDROM_UP	11	-0.451826	-1.0809	0.37931	0.699072	1	2025	tags=27%, list=9%, signal=30%
RUAN_RESPONSE_TO_TNF_TROGLITAZONE_UP	16	-0.391319	-1.08042	0.38254	0.699877	1	1775	tags=19%, list=8%, signal=20%
SAMOLS_TARGETS_OF_KHSV_MIRNAS_DN	43	-0.32403	-1.0797	0.336493	0.701424	1	3349	tags=26%, list=15%, signal=30%
MARSON_FOXP3_TARGETS_UP	61	-0.303308	-1.0781	0.364742	0.705875	1	3733	tags=21%, list=17%, signal=26%
FONTAINE_PAPILLARY_THYROID_CARCINOMA_DN	61	-0.296328	-1.07807	0.328551	0.705224	1	2522	tags=18%, list=12%, signal=20%
MCCLUNG_DELTA_FOSB_TARGETS_8WK	44	-0.321559	-1.07791	0.343939	0.705066	1	7565	tags=39%, list=35%, signal=59%
YAO_TEMPORAL_RESPONSE_TO_PROGESTERONE_CLUSTER_1	60	-0.302147	-1.07791	0.327381	0.704356	1	5855	tags=35%, list=27%, signal=48%
CHEOK_RESPONSE_TO_MERCAPTOPURINE_AND_LD_MTX_DN	13	-0.425308	-1.07766	0.38488	0.704418	1	4197	tags=38%, list=19%, signal=48%
KUNINGER_IGF1_VS_PDGFB_TARGETS_UP	67	-0.294315	-1.07691	0.329971	0.706034	1	4483	tags=30%, list=20%, signal=37%
WIEMANN_TELOMERE_SHORTENING_AND_CHRONIC_LIVER_DAMAGE_UP	6	-0.527268	-1.07679	0.397959	0.705716	1	420	tags=17%, list=2%, signal=17%
AZARE_NEOPLASTIC_TRANSFORMATION_BY_STAT3_DN	95	-0.2775	-1.07666	0.313869	0.705374	1	3570	tags=24%, list=16%, signal=29%
MALONEY_RESPONSE_TO_17AAG_UP	34	-0.338983	-1.07617	0.375594	0.706234	1	2412	tags=18%, list=11%, signal=20%
MCBRYAN_PUBERTAL_BREAST_5_6WK_DN	113	-0.271504	-1.07566	0.302292	0.707108	1	7580	tags=39%, list=35%, signal=59%
HOOI_ST7_TARGETS_DN	79	-0.2863	-1.07543	0.315485	0.707183	1	5345	tags=35%, list=24%, signal=47%
FIGUEROA_AML_METHYLATION_CLUSTER_1_UP	77	-0.288205	-1.07506	0.318731	0.707576	1	2152	tags=17%, list=10%, signal=19%
GOZGIT_ESR1_TARGETS_UP	106	-0.273811	-1.07499	0.315341	0.707109	1	4354	tags=26%, list=20%, signal=33%
GAUSSMANN_MLL_AF4_FUSION_TARGETS_A_DN	68	-0.298537	-1.07469	0.305797	0.707363	1	3709	tags=24%, list=17%, signal=28%
STARK_PREFRONTAL_CORTEX_22Q11_DELETION_UP	151	-0.258523	-1.07466	0.305707	0.706757	1	8060	tags=45%, list=37%, signal=71%
SEIKE_LUNG_CANCER_POOR_SURVIVAL	8	-0.486027	-1.07438	0.407986	0.70697	1	4228	tags=63%, list=19%, signal=77%
TURASHVILI_BREAST_CARCINOMA_DUCTAL_VS_LOBULAR_DN	5	-0.556523	-1.07407	0.406654	0.707312	1	74	tags=20%, list=0%, signal=20%
VERRECCHIA_RESPONSE_TO_TGFB1_C3	13	-0.424608	-1.07391	0.388889	0.707069	1	562	tags=15%, list=3%, signal=16%
MARTENS_TRETINOIN_RESPONSE_UP	566	-0.22962	-1.07362	0.252294	0.707321	1	3715	tags=21%, list=17%, signal=25%
MYLLYKANGAS_AMPLIFICATION_HOT_SPOT_24	12	-0.439951	-1.0732	0.376098	0.707913	1	7524	tags=42%, list=34%, signal=63%
BASSO_CD40_SIGNALING_DN	57	-0.301189	-1.07316	0.335878	0.707347	1	6131	tags=40%, list=28%, signal=56%
CREIGHTON_ENDOCRINE_THERAPY_RESISTANCE_2	247	-0.243588	-1.07281	0.287724	0.707781	1	4804	tags=24%, list=22%, signal=31%
KIM_MYC_AMPLIFICATION_TARGETS_DN	67	-0.296554	-1.07236	0.332382	0.708452	1	6146	tags=37%, list=28%, signal=52%
ROY_WOUND_BLOOD_VESSEL_DN	15	-0.401685	-1.0706	0.380035	0.713277	1	3011	tags=27%, list=14%, signal=31%
HOWLIN_CITED1_TARGETS_1_UP	27	-0.35254	-1.06851	0.357143	0.719152	1	2976	tags=22%, list=14%, signal=26%
DARWICHE_SQUAMOUS_CELL_CARCINOMA_DN	126	-0.262505	-1.06792	0.328652	0.720343	1	6220	tags=33%, list=28%, signal=45%
CHUNG_BLISTER_CYTOTOXICITY_UP	103	-0.271714	-1.06765	0.341326	0.720475	1	4435	tags=20%, list=20%, signal=25%
TESAR_ALK_AND_JAK_TARGETS_MOUSE_ES_D4_DN	6	-0.51952	-1.06763	0.420956	0.719825	1	5441	tags=50%, list=25%, signal=67%
GAZDA_DIAMOND_BLACKFAN_ANEMIA_MYELOID_DN	28	-0.348302	-1.06642	0.365609	0.72304	1	2681	tags=18%, list=12%, signal=20%
YAGI_AML_WITH_INV_16_TRANSLOCATION	335	-0.235998	-1.06576	0.284277	0.724465	1	4974	tags=22%, list=23%, signal=29%
LU_AGING_BRAIN_UP	220	-0.245649	-1.06557	0.30401	0.724369	1	6011	tags=31%, list=27%, signal=43%
MARKEY_RB1_CHRONIC_LOF_DN	99	-0.270248	-1.06529	0.343348	0.724569	1	4674	tags=27%, list=21%, signal=35%
ZEMBUTSU_SENSITIVITY_TO_CISPLATIN	18	-0.385224	-1.06522	0.366894	0.724062	1	2756	tags=22%, list=13%, signal=25%
PEPPER_CHRONIC_LYMPHOCYTIC_LEUKEMIA_UP	21	-0.37414	-1.06507	0.373817	0.723841	1	2638	tags=29%, list=12%, signal=32%
HU_GENOTOXIN_ACTION_DIRECT_VS_INDIRECT_4HR	33	-0.334216	-1.06397	0.357257	0.726644	1	5226	tags=24%, list=24%, signal=32%
GAVIN_FOXP3_TARGETS_CLUSTER_T7	81	-0.279949	-1.06368	0.346154	0.726907	1	3078	tags=15%, list=14%, signal=17%
HAN_SATB1_TARGETS_DN	340	-0.235987	-1.06365	0.305623	0.726275	1	3589	tags=18%, list=16%, signal=21%
BAE_BRCA1_TARGETS_DN	27	-0.34583	-1.06335	0.372828	0.726541	1	5011	tags=37%, list=23%, signal=48%
LI_INDUCED_T_TO_NATURAL_KILLER_UP	240	-0.244692	-1.06303	0.323604	0.72685	1	3289	tags=18%, list=15%, signal=20%
KYNG_DNA_DAMAGE_BY_GAMMA_RADIATION	70	-0.289215	-1.06295	0.347763	0.726415	1	5090	tags=30%, list=23%, signal=39%
YANG_BCL3_TARGETS_DN	6	-0.519787	-1.06266	0.427239	0.72667	1	3733	tags=50%, list=17%, signal=60%
STEARMAN_LUNG_CANCER_EARLY_VS_LATE_UP	99	-0.273861	-1.06234	0.351852	0.726972	1	8573	tags=42%, list=39%, signal=69%
IM_SREBF1A_TARGETS	5	-0.539743	-1.06216	0.409836	0.726861	1	7543	tags=60%, list=34%, signal=92%
ZHAN_MULTIPLE_MYELOMA_CD1_AND_CD2_UP	61	-0.295546	-1.06141	0.336874	0.728521	1	6561	tags=38%, list=30%, signal=54%
PEDRIOLI_MIR31_TARGETS_UP	126	-0.26435	-1.06119	0.335645	0.728554	1	4545	tags=29%, list=21%, signal=36%
REICHERT_MITOSIS_LIN9_TARGETS	22	-0.37213	-1.06089	0.37799	0.728857	1	7445	tags=41%, list=34%, signal=62%
RICKMAN_HEAD_AND_NECK_CANCER_B	31	-0.343941	-1.06038	0.405063	0.729788	1	2668	tags=26%, list=12%, signal=29%
WUNDER_INFLAMMATORY_RESPONSE_AND_CHOLESTEROL_UP	36	-0.325697	-1.06037	0.38871	0.729121	1	1882	tags=17%, list=9%, signal=18%
YANG_BREAST_CANCER_ESR1_LASER_UP	25	-0.354347	-1.06008	0.390651	0.72936	1	6060	tags=44%, list=28%, signal=61%
LE_EGR2_TARGETS_DN	98	-0.272346	-1.05956	0.349788	0.730329	1	3858	tags=26%, list=18%, signal=31%
CHARAFE_BREAST_CANCER_LUMINAL_VS_MESENCHYMAL_DN	365	-0.233207	-1.05947	0.307601	0.729941	1	4003	tags=20%, list=18%, signal=24%
HOFMANN_MYELODYSPLASTIC_SYNDROM_HIGH_RISK_UP	10	-0.445752	-1.05941	0.389338	0.729418	1	4313	tags=30%, list=20%, signal=37%
IRITANI_MAD1_TARGETS_UP	11	-0.437715	-1.0593	0.387792	0.729063	1	7193	tags=73%, list=33%, signal=108%
WANG_RECURRENT_LIVER_CANCER_UP	16	-0.406127	-1.05915	0.393388	0.728843	1	8337	tags=56%, list=38%, signal=91%
HOLLEMAN_DAUNORUBICIN_B_ALL_UP	8	-0.482563	-1.0591	0.417122	0.728331	1	1823	tags=25%, list=8%, signal=27%
FONTAINE_PAPILLARY_THYROID_CARCINOMA_UP	50	-0.30536	-1.0589	0.364329	0.728281	1	3709	tags=20%, list=17%, signal=24%
ROZANOV_MMP14_TARGETS_SUBSET	31	-0.334071	-1.05886	0.354735	0.727711	1	4661	tags=35%, list=21%, signal=45%
SCHAEFFER_PROSTATE_DEVELOPMENT_6HR_DN	405	-0.232241	-1.05886	0.301887	0.727027	1	6798	tags=28%, list=31%, signal=40%
DURCHDEWALD_SKIN_CARCINOGENESIS_DN	210	-0.245898	-1.05832	0.325729	0.728003	1	7479	tags=40%, list=34%, signal=60%
PEREZ_TP63_TARGETS	266	-0.2409	-1.05767	0.32125	0.729458	1	4243	tags=21%, list=19%, signal=26%
BLALOCK_ALZHEIMERS_DISEASE_INCIPIENT_UP	308	-0.23713	-1.05754	0.308252	0.72917	1	4856	tags=24%, list=22%, signal=31%
TONKS_TARGETS_OF_RUNX1_RUNX1T1_FUSION_GRANULOCYTE_DN	14	-0.407768	-1.05741	0.406302	0.728893	1	6317	tags=50%, list=29%, signal=70%
SCHLOSSER_SERUM_RESPONSE_UP	103	-0.268582	-1.05728	0.333333	0.728642	1	8432	tags=43%, list=39%, signal=69%
DER_IFN_GAMMA_RESPONSE_UP	61	-0.289502	-1.05727	0.356509	0.727977	1	3667	tags=21%, list=17%, signal=26%
JIANG_AGING_CEREBRAL_CORTEX_UP	32	-0.338938	-1.0571	0.369355	0.727849	1	1885	tags=13%, list=9%, signal=14%
ROVERSI_GLIOMA_COPY_NUMBER_DN	44	-0.313882	-1.05699	0.360738	0.727478	1	3277	tags=25%, list=15%, signal=29%
KUROKAWA_LIVER_CANCER_CHEMOTHERAPY_UP	8	-0.470886	-1.05651	0.382716	0.728329	1	3748	tags=38%, list=17%, signal=45%
MCBRYAN_PUBERTAL_TGFB1_TARGETS_DN	60	-0.296149	-1.05646	0.384962	0.727821	1	4575	tags=23%, list=21%, signal=29%
DAIRKEE_TERT_TARGETS_DN	82	-0.281073	-1.05628	0.353372	0.72768	1	2869	tags=16%, list=13%, signal=18%
CUI_TCF21_TARGETS_2_UP	341	-0.23455	-1.05604	0.330855	0.727759	1	3684	tags=20%, list=17%, signal=23%
ACOSTA_PROLIFERATION_INDEPENDENT_MYC_TARGETS_DN	94	-0.271511	-1.05552	0.355167	0.728767	1	3564	tags=20%, list=16%, signal=24%
WAKABAYASHI_ADIPOGENESIS_PPARG_RXRA_BOUND_WITH_H4K20ME1_MARK	107	-0.268909	-1.05526	0.346099	0.72889	1	5504	tags=25%, list=25%, signal=34%
DAVICIONI_RHABDOMYOSARCOMA_PAX_FOXO1_FUSION_UP	52	-0.299195	-1.05462	0.374224	0.730193	1	2636	tags=19%, list=12%, signal=22%
BOYAULT_LIVER_CANCER_SUBCLASS_G2	23	-0.35616	-1.05442	0.383224	0.730137	1	288	tags=9%, list=1%, signal=9%
MAINA_VHL_TARGETS_DN	15	-0.392442	-1.05411	0.400657	0.730444	1	2525	tags=27%, list=12%, signal=30%
WAKABAYASHI_ADIPOGENESIS_PPARG_BOUND_36HR	26	-0.348569	-1.05408	0.404088	0.729871	1	3164	tags=19%, list=14%, signal=22%
OHM_EMBRYONIC_CARCINOMA_UP	6	-0.519433	-1.0538	0.424242	0.730046	1	921	tags=17%, list=4%, signal=17%
WALLACE_PROSTATE_CANCER_UP	17	-0.381581	-1.05346	0.402827	0.730482	1	632	tags=12%, list=3%, signal=12%
BREDEMEYER_RAG_SIGNALING_NOT_VIA_ATM_DN	48	-0.309889	-1.05327	0.371248	0.730425	1	3371	tags=21%, list=15%, signal=25%
PEREZ_TP53_AND_TP63_TARGETS	164	-0.251654	-1.05285	0.351573	0.731091	1	3237	tags=16%, list=15%, signal=19%
WIEDERSCHAIN_TARGETS_OF_BMI1_AND_PCGF2	46	-0.310253	-1.05172	0.375389	0.734007	1	2630	tags=22%, list=12%, signal=25%
TSAI_RESPONSE_TO_RADIATION_THERAPY	25	-0.355249	-1.05076	0.391517	0.73633	1	3343	tags=32%, list=15%, signal=38%
FERRANDO_HOX11_NEIGHBORS	18	-0.384373	-1.05062	0.389338	0.736072	1	1611	tags=11%, list=7%, signal=12%
SHETH_LIVER_CANCER_VS_TXNIP_LOSS_PAM1	193	-0.248577	-1.0506	0.367429	0.735448	1	2906	tags=16%, list=13%, signal=18%
LIANG_SILENCED_BY_METHYLATION_UP	23	-0.358356	-1.05057	0.389171	0.734839	1	2727	tags=30%, list=12%, signal=35%
JECHLINGER_EPITHELIAL_TO_MESENCHYMAL_TRANSITION_DN	57	-0.295027	-1.04921	0.391502	0.738541	1	1784	tags=11%, list=8%, signal=11%
MIKKELSEN_ES_ICP_WITH_H3K4ME3_AND_H3K27ME3	108	-0.268181	-1.04885	0.357043	0.738964	1	4963	tags=35%, list=23%, signal=45%
BILANGES_RAPAMYCIN_SENSITIVE_VIA_TSC1_AND_TSC2	53	-0.292437	-1.04869	0.38162	0.738818	1	2435	tags=11%, list=11%, signal=13%
WIKMAN_ASBESTOS_LUNG_CANCER_DN	22	-0.360146	-1.04841	0.373083	0.73901	1	4570	tags=32%, list=21%, signal=40%
HUMMERICH_BENIGN_SKIN_TUMOR_DN	17	-0.387557	-1.04812	0.401695	0.739238	1	3270	tags=35%, list=15%, signal=41%
SANSOM_WNT_PATHWAY_REQUIRE_MYC	56	-0.293965	-1.04733	0.376682	0.741023	1	4257	tags=25%, list=19%, signal=31%
CHIARADONNA_NEOPLASTIC_TRANSFORMATION_CDC25_DN	140	-0.255284	-1.04709	0.360544	0.741067	1	3596	tags=22%, list=16%, signal=26%
WENG_POR_TARGETS_GLOBAL_UP	17	-0.380053	-1.04617	0.395623	0.743328	1	1467	tags=24%, list=7%, signal=25%
MATZUK_CENTRAL_FOR_FEMALE_FERTILITY	26	-0.345493	-1.04553	0.404959	0.744696	1	4194	tags=27%, list=19%, signal=33%
GARGALOVIC_RESPONSE_TO_OXIDIZED_PHOSPHOLIPIDS_YELLOW_UP	20	-0.364431	-1.0452	0.404722	0.745036	1	5149	tags=35%, list=24%, signal=46%
NADLER_OBESITY_DN	46	-0.304477	-1.04517	0.382812	0.744421	1	5903	tags=35%, list=27%, signal=48%
SHAFFER_IRF4_MULTIPLE_MYELOMA_PROGRAM	35	-0.322107	-1.04512	0.407936	0.743895	1	2318	tags=17%, list=11%, signal=19%
LI_WILMS_TUMOR_VS_FETAL_KIDNEY_2_DN	48	-0.300447	-1.04476	0.365297	0.744366	1	3271	tags=23%, list=15%, signal=27%
HOLLEMAN_VINCRISTINE_RESISTANCE_ALL_DN	16	-0.391577	-1.04471	0.397373	0.743862	1	746	tags=6%, list=3%, signal=6%
XU_RESPONSE_TO_TRETINOIN_AND_NSC682994_UP	15	-0.405807	-1.04412	0.424749	0.745044	1	3254	tags=27%, list=15%, signal=31%
BROWNE_HCMV_INFECTION_12HR_UP	81	-0.281139	-1.04394	0.3739	0.744967	1	6141	tags=33%, list=28%, signal=46%
MARTINEZ_RB1_AND_TP53_TARGETS_UP	503	-0.225218	-1.04384	0.339306	0.744589	1	4895	tags=24%, list=22%, signal=31%
XU_GH1_AUTOCRINE_TARGETS_UP	168	-0.251266	-1.04354	0.377158	0.744871	1	6037	tags=33%, list=28%, signal=45%
ONO_FOXP3_TARGETS_DN	38	-0.317834	-1.04286	0.397083	0.746364	1	3039	tags=26%, list=14%, signal=31%
VALK_AML_CLUSTER_2	24	-0.355289	-1.04279	0.415712	0.745908	1	1640	tags=17%, list=7%, signal=18%
NIELSEN_GIST_AND_SYNOVIAL_SARCOMA_UP	19	-0.369838	-1.04239	0.39094	0.746509	1	7046	tags=58%, list=32%, signal=85%
ZHOU_INFLAMMATORY_RESPONSE_LIVE_DN	253	-0.236717	-1.04235	0.36	0.745959	1	6299	tags=34%, list=29%, signal=47%
PIEPOLI_LGI1_TARGETS_DN	10	-0.446256	-1.04218	0.414966	0.745826	1	2997	tags=40%, list=14%, signal=46%
CHENG_IMPRINTED_BY_ESTRADIOL	73	-0.281967	-1.04175	0.403983	0.746479	1	3551	tags=23%, list=16%, signal=28%
CHEN_NEUROBLASTOMA_COPY_NUMBER_GAINS	41	-0.317079	-1.04151	0.393082	0.746579	1	4250	tags=29%, list=19%, signal=36%
TERAMOTO_OPN_TARGETS_CLUSTER_4	9	-0.46376	-1.04097	0.437075	0.747627	1	3138	tags=44%, list=14%, signal=52%
PASINI_SUZ12_TARGETS_UP	91	-0.269421	-1.04086	0.389758	0.747314	1	5922	tags=37%, list=27%, signal=51%
DARWICHE_SKIN_TUMOR_PROMOTER_DN	125	-0.258158	-1.03944	0.398892	0.751138	1	3035	tags=17%, list=14%, signal=19%
TSUNODA_CISPLATIN_RESISTANCE_UP	14	-0.405795	-1.0392	0.408772	0.751243	1	6099	tags=64%, list=28%, signal=89%
MATZUK_FERTILIZATION	8	-0.469997	-1.03892	0.438261	0.751445	1	5165	tags=38%, list=24%, signal=49%
LU_AGING_BRAIN_DN	130	-0.255828	-1.03856	0.385816	0.751891	1	4346	tags=21%, list=20%, signal=26%
BAELDE_DIABETIC_NEPHROPATHY_DN	378	-0.229829	-1.03832	0.35006	0.751981	1	5818	tags=26%, list=27%, signal=35%
GARY_CD5_TARGETS_UP	394	-0.227972	-1.03781	0.353293	0.752879	1	4842	tags=26%, list=22%, signal=32%
DAVICIONI_TARGETS_OF_PAX_FOXO1_FUSIONS_DN	58	-0.294054	-1.03756	0.377099	0.752947	1	3573	tags=24%, list=16%, signal=29%
SHARMA_PILOCYTIC_ASTROCYTOMA_LOCATION_DN	5	-0.538763	-1.03708	0.446296	0.75378	1	8951	tags=80%, list=41%, signal=135%
MARIADASON_RESPONSE_TO_BUTYRATE_CURCUMIN_SULINDAC_TSA_1	7	-0.49671	-1.03685	0.411661	0.75385	1	11022	tags=100%, list=50%, signal=201%
ISSAEVA_MLL2_TARGETS	54	-0.296676	-1.03683	0.393027	0.753219	1	5439	tags=44%, list=25%, signal=59%
RUAN_RESPONSE_TO_TROGLITAZONE_DN	19	-0.373451	-1.03591	0.406302	0.755518	1	3573	tags=32%, list=16%, signal=38%
GROSS_ELK3_TARGETS_UP	25	-0.353941	-1.03587	0.426966	0.754972	1	6180	tags=44%, list=28%, signal=61%
VANLOO_SP3_TARGETS_DN	74	-0.278499	-1.03581	0.401773	0.754483	1	4991	tags=32%, list=23%, signal=42%
MIKKELSEN_DEDIFFERENTIATED_STATE_DN	6	-0.513739	-1.03564	0.449912	0.754345	1	9075	tags=83%, list=41%, signal=142%
ODONNELL_TFRC_TARGETS_UP	284	-0.234054	-1.03557	0.370927	0.753876	1	4902	tags=24%, list=22%, signal=31%
LI_ADIPOGENESIS_BY_ACTIVATED_PPARG	16	-0.393925	-1.03551	0.398693	0.753443	1	6354	tags=38%, list=29%, signal=53%
SENESE_HDAC1_TARGETS_DN	179	-0.247778	-1.03504	0.397039	0.754184	1	5540	tags=32%, list=25%, signal=43%
MCBRYAN_PUBERTAL_BREAST_4_5WK_DN	163	-0.248878	-1.03471	0.391892	0.754596	1	2935	tags=16%, list=13%, signal=18%
HUMMEL_BURKITTS_LYMPHOMA_UP	33	-0.324805	-1.03464	0.433871	0.754145	1	3126	tags=21%, list=14%, signal=25%
GAUSSMANN_MLL_AF4_FUSION_TARGETS_A_UP	151	-0.250736	-1.03364	0.399718	0.756665	1	2478	tags=15%, list=11%, signal=17%
GAUSSMANN_MLL_AF4_FUSION_TARGETS_G_UP	171	-0.25014	-1.03337	0.380263	0.756859	1	5568	tags=29%, list=25%, signal=39%
LIN_TUMOR_ESCAPE_FROM_IMMUNE_ATTACK	15	-0.401504	-1.03314	0.410256	0.756916	1	3680	tags=40%, list=17%, signal=48%
LAIHO_COLORECTAL_CANCER_SERRATED_DN	61	-0.288607	-1.03303	0.421851	0.756614	1	8640	tags=51%, list=39%, signal=84%
NIKOLSKY_BREAST_CANCER_7Q21_Q22_AMPLICON	50	-0.294355	-1.03288	0.403101	0.756363	1	5539	tags=32%, list=25%, signal=43%
MCBRYAN_PUBERTAL_BREAST_6_7WK_UP	165	-0.244308	-1.0327	0.392761	0.756293	1	8116	tags=41%, list=37%, signal=64%
LI_WILMS_TUMOR_VS_FETAL_KIDNEY_2_UP	28	-0.328489	-1.03191	0.415361	0.758109	1	4888	tags=32%, list=22%, signal=41%
BENPORATH_NOS_TARGETS	143	-0.25126	-1.03102	0.391892	0.76022	1	6144	tags=34%, list=28%, signal=46%
GUTIERREZ_WALDENSTROEMS_MACROGLOBULINEMIA_1_UP	9	-0.44775	-1.03072	0.433735	0.760508	1	1753	tags=33%, list=8%, signal=36%
CORRE_MULTIPLE_MYELOMA_UP	55	-0.292633	-1.03036	0.391502	0.760959	1	1120	tags=15%, list=5%, signal=15%
FLECHNER_BIOPSY_KIDNEY_TRANSPLANT_OK_VS_DONOR_UP	447	-0.223557	-1.03014	0.382456	0.760981	1	5955	tags=24%, list=27%, signal=32%
IVANOVA_HEMATOPOIESIS_STEM_CELL_AND_PROGENITOR	488	-0.223707	-1.02979	0.397451	0.761366	1	3805	tags=19%, list=17%, signal=22%
PEREZ_TP53_TARGETS	732	-0.217776	-1.02961	0.371555	0.761266	1	3039	tags=15%, list=14%, signal=17%
THILLAINADESAN_ZNF217_TARGETS_UP	34	-0.32388	-1.02928	0.412873	0.761598	1	5630	tags=29%, list=26%, signal=40%
WANG_BARRETTS_ESOPHAGUS_UP	42	-0.309646	-1.02928	0.432558	0.760945	1	3573	tags=29%, list=16%, signal=34%
MAHADEVAN_GIST_MORPHOLOGICAL_SWITCH	15	-0.392489	-1.02839	0.434122	0.76308	1	2688	tags=33%, list=12%, signal=38%
DAZARD_UV_RESPONSE_CLUSTER_G6	117	-0.260815	-1.02825	0.405817	0.762872	1	6605	tags=33%, list=30%, signal=47%
STEIN_ESRRA_TARGETS_UP	297	-0.232209	-1.02814	0.386139	0.762534	1	6248	tags=27%, list=29%, signal=37%
LEE_LIVER_CANCER_HEPATOBLAST	12	-0.414258	-1.02774	0.412698	0.763061	1	3365	tags=33%, list=15%, signal=39%
GHO_ATF5_TARGETS_UP	9	-0.453683	-1.02636	0.451389	0.76676	1	3260	tags=33%, list=15%, signal=39%
YAUCH_HEDGEHOG_SIGNALING_PARACRINE_UP	115	-0.257746	-1.02521	0.415654	0.769675	1	4282	tags=23%, list=20%, signal=29%
TONKS_TARGETS_OF_RUNX1_RUNX1T1_FUSION_SUSTAINED_IN_MONOCYTE_DN	6	-0.503363	-1.02457	0.433155	0.770984	1	5724	tags=67%, list=26%, signal=90%
DARWICHE_PAPILLOMA_RISK_HIGH_DN	127	-0.254755	-1.02451	0.416552	0.770487	1	6220	tags=31%, list=28%, signal=43%
PARENT_MTOR_SIGNALING_UP	437	-0.222216	-1.02439	0.39489	0.770187	1	5056	tags=22%, list=23%, signal=29%
BURTON_ADIPOGENESIS_8	77	-0.276394	-1.0243	0.431784	0.769761	1	6370	tags=32%, list=29%, signal=46%
MOREAUX_B_LYMPHOCYTE_MATURATION_BY_TACI_UP	67	-0.27702	-1.02382	0.416413	0.770548	1	2260	tags=15%, list=10%, signal=17%
MEISSNER_BRAIN_HCP_WITH_H3K4ME2_AND_H3K27ME3	47	-0.299234	-1.02362	0.427683	0.770483	1	4434	tags=30%, list=20%, signal=37%
YAUCH_HEDGEHOG_SIGNALING_PARACRINE_DN	197	-0.239785	-1.02318	0.412	0.771237	1	2701	tags=16%, list=12%, signal=18%
FARMER_BREAST_CANCER_BASAL_VS_LULMINAL	264	-0.231319	-1.02274	0.394437	0.771946	1	3869	tags=18%, list=18%, signal=22%
WU_HBX_TARGETS_3_UP	16	-0.383531	-1.02273	0.43686	0.771315	1	2807	tags=19%, list=13%, signal=21%
LUCAS_HNF4A_TARGETS_DN	6	-0.496116	-1.0226	0.450435	0.771059	1	3471	tags=50%, list=16%, signal=59%
VIETOR_IFRD1_TARGETS	19	-0.363923	-1.02223	0.428331	0.771552	1	2219	tags=16%, list=10%, signal=18%
NIELSEN_LEIOMYOSARCOMA_DN	13	-0.400159	-1.02178	0.427817	0.77228	1	5740	tags=38%, list=26%, signal=52%
OKUMURA_INFLAMMATORY_RESPONSE_LPS	144	-0.250663	-1.02118	0.42462	0.773432	1	5718	tags=32%, list=26%, signal=43%
HADDAD_T_LYMPHOCYTE_AND_NK_PROGENITOR_DN	55	-0.291295	-1.02092	0.422323	0.773582	1	5925	tags=38%, list=27%, signal=52%
FRASOR_RESPONSE_TO_ESTRADIOL_UP	34	-0.323583	-1.02081	0.429688	0.773195	1	2935	tags=18%, list=13%, signal=20%
ACEVEDO_LIVER_CANCER_WITH_H3K27ME3_UP	185	-0.241309	-1.01945	0.422164	0.776859	1	4024	tags=24%, list=18%, signal=29%
DEBIASI_APOPTOSIS_BY_REOVIRUS_INFECTION_DN	238	-0.231674	-1.01911	0.423177	0.777235	1	4364	tags=21%, list=20%, signal=25%
BURTON_ADIPOGENESIS_7	46	-0.298935	-1.01807	0.442786	0.779827	1	6133	tags=28%, list=28%, signal=39%
MIKKELSEN_IPS_ICP_WITH_H3K4ME3_AND_H327ME3	94	-0.265639	-1.01627	0.42616	0.784705	1	3389	tags=23%, list=15%, signal=28%
MASSARWEH_TAMOXIFEN_RESISTANCE_UP	411	-0.220839	-1.01494	0.442775	0.788274	1	4966	tags=23%, list=23%, signal=29%
BUSA_SAM68_TARGETS_DN	6	-0.495139	-1.01466	0.466549	0.78851	1	2993	tags=33%, list=14%, signal=39%
TESAR_ALK_TARGETS_HUMAN_ES_5D_DN	7	-0.473101	-1.01383	0.455806	0.790415	1	5441	tags=43%, list=25%, signal=57%
IVANOVA_HEMATOPOIESIS_MATURE_CELL	214	-0.233083	-1.01375	0.427441	0.789963	1	5966	tags=31%, list=27%, signal=42%
SASSON_RESPONSE_TO_FORSKOLIN_DN	78	-0.270801	-1.01346	0.434586	0.790163	1	6979	tags=35%, list=32%, signal=51%
SATO_SILENCED_BY_METHYLATION_IN_PANCREATIC_CANCER_1	314	-0.22635	-1.01337	0.443636	0.789774	1	4827	tags=29%, list=22%, signal=36%
STEINER_ERYTHROCYTE_MEMBRANE_GENES	10	-0.427475	-1.01315	0.438775	0.789779	1	4003	tags=30%, list=18%, signal=37%
MATTIOLI_MULTIPLE_MYELOMA_WITH_14Q32_TRANSLOCATIONS	35	-0.317421	-1.01304	0.441498	0.789465	1	2636	tags=20%, list=12%, signal=23%
MIKKELSEN_NPC_HCP_WITH_H3K27ME3	279	-0.228971	-1.01291	0.428397	0.789185	1	4337	tags=25%, list=20%, signal=30%
VANDESLUIS_NORMAL_EMBRYOS_DN	18	-0.371027	-1.01268	0.445	0.789182	1	3886	tags=33%, list=18%, signal=40%
SASAKI_ADULT_T_CELL_LEUKEMIA	146	-0.247844	-1.01266	0.4278	0.788585	1	5732	tags=27%, list=26%, signal=36%
ONKEN_UVEAL_MELANOMA_DN	427	-0.220597	-1.01232	0.427902	0.788977	1	6846	tags=27%, list=31%, signal=39%
PAPASPYRIDONOS_UNSTABLE_ATEROSCLEROTIC_PLAQUE_UP	40	-0.30671	-1.01219	0.454824	0.788721	1	7654	tags=40%, list=35%, signal=61%
BONOME_OVARIAN_CANCER_SURVIVAL_SUBOPTIMAL_DEBULKING	404	-0.222686	-1.01175	0.422986	0.78945	1	4077	tags=19%, list=19%, signal=23%
HAHTOLA_SEZARY_SYNDROM_UP	80	-0.270101	-1.01155	0.4757	0.789379	1	388	tags=6%, list=2%, signal=6%
HAN_SATB1_TARGETS_UP	300	-0.227888	-1.01111	0.413151	0.790171	1	3751	tags=20%, list=17%, signal=23%
SHEN_SMARCA2_TARGETS_UP	323	-0.225627	-1.0105	0.439708	0.791335	1	8545	tags=40%, list=39%, signal=64%
WAKABAYASHI_ADIPOGENESIS_PPARG_BOUND_8D	528	-0.216516	-1.01007	0.439462	0.791991	1	4216	tags=19%, list=19%, signal=22%
BOYLAN_MULTIPLE_MYELOMA_C_DN	42	-0.303473	-1.00998	0.446741	0.7916	1	1701	tags=12%, list=8%, signal=13%
ZHONG_SECRETOME_OF_LUNG_CANCER_AND_FIBROBLAST	113	-0.252945	-1.00961	0.447188	0.79212	1	2710	tags=12%, list=12%, signal=14%
DELASERNA_MYOD_TARGETS_UP	78	-0.265985	-1.00942	0.428571	0.792043	1	4410	tags=27%, list=20%, signal=34%
RUTELLA_RESPONSE_TO_CSF2RB_AND_IL4_UP	274	-0.228904	-1.00887	0.449564	0.793071	1	5122	tags=25%, list=23%, signal=32%
KOYAMA_SEMA3B_TARGETS_UP	203	-0.233523	-1.00858	0.435279	0.793348	1	4870	tags=24%, list=22%, signal=30%
CAIRO_HEPATOBLASTOMA_UP	169	-0.241324	-1.00701	0.429894	0.797618	1	2783	tags=14%, list=13%, signal=16%
WIERENGA_STAT5A_TARGETS_GROUP2	46	-0.291613	-1.00673	0.479876	0.797818	1	1104	tags=15%, list=5%, signal=16%
PARK_HSC_AND_MULTIPOTENT_PROGENITORS	43	-0.302554	-1.00645	0.460389	0.798006	1	2562	tags=9%, list=12%, signal=11%
MORI_SMALL_PRE_BII_LYMPHOCYTE_DN	65	-0.275676	-1.00637	0.448062	0.797605	1	5041	tags=29%, list=23%, signal=38%
GUTIERREZ_MULTIPLE_MYELOMA_DN	29	-0.322717	-1.00636	0.464407	0.796933	1	634	tags=7%, list=3%, signal=7%
KYNG_WERNER_SYNDROM_AND_NORMAL_AGING_DN	172	-0.241575	-1.00601	0.456954	0.797429	1	5501	tags=26%, list=25%, signal=34%
AMUNDSON_GAMMA_RADIATION_RESPONSE	36	-0.311326	-1.00596	0.426689	0.796925	1	6414	tags=25%, list=29%, signal=35%
LOPEZ_MBD_TARGETS_IMPRINTED_AND_X_LINKED	14	-0.396565	-1.00574	0.45583	0.796913	1	6604	tags=43%, list=30%, signal=61%
WANG_RESPONSE_TO_ANDROGEN_UP	24	-0.341791	-1.00572	0.449206	0.796318	1	2234	tags=13%, list=10%, signal=14%
PARK_HSC_MARKERS	37	-0.311213	-1.0057	0.446372	0.795731	1	8113	tags=51%, list=37%, signal=81%
MIKKELSEN_MEF_HCP_WITH_H3K27ME3	474	-0.216421	-1.00509	0.444314	0.797006	1	4137	tags=23%, list=19%, signal=28%
MULLIGHAN_MLL_SIGNATURE_1_UP	299	-0.22477	-1.00445	0.440298	0.798338	1	5847	tags=27%, list=27%, signal=36%
KOBAYASHI_EGFR_SIGNALING_6HR_DN	17	-0.3661	-1.00337	0.435764	0.801004	1	3570	tags=24%, list=16%, signal=28%
LIANG_SILENCED_BY_METHYLATION_2	42	-0.302817	-1.00309	0.453005	0.801187	1	4951	tags=33%, list=23%, signal=43%
HANN_RESISTANCE_TO_BCL2_INHIBITOR_UP	28	-0.329397	-1.00271	0.456628	0.801701	1	2826	tags=25%, list=13%, signal=29%
WINTER_HYPOXIA_METAGENE	194	-0.232473	-1.00215	0.467721	0.802779	1	3882	tags=22%, list=18%, signal=26%
KANG_DOXORUBICIN_RESISTANCE_DN	16	-0.372875	-1.00148	0.458844	0.804117	1	6388	tags=38%, list=29%, signal=53%
ZUCCHI_METASTASIS_UP	34	-0.313135	-1.00143	0.449456	0.8036	1	3564	tags=26%, list=16%, signal=32%
WANG_TNF_TARGETS	22	-0.345113	-1.00116	0.449744	0.803791	1	3813	tags=32%, list=17%, signal=38%
HERNANDEZ_MITOTIC_ARREST_BY_DOCETAXEL_2_UP	50	-0.293144	-1.00049	0.465544	0.805187	1	3755	tags=26%, list=17%, signal=31%
SMIRNOV_CIRCULATING_ENDOTHELIOCYTES_IN_CANCER_UP	134	-0.247596	-0.999925	0.440443	0.806283	1	4956	tags=25%, list=23%, signal=33%
JU_AGING_TERC_TARGETS_DN	5	-0.519131	-0.999832	0.517691	0.805922	1	6219	tags=60%, list=28%, signal=84%
WILLIAMS_ESR2_TARGETS_UP	24	-0.341831	-0.999718	0.479798	0.805628	1	1564	tags=17%, list=7%, signal=18%
KAAB_HEART_ATRIUM_VS_VENTRICLE_DN	217	-0.230905	-0.998664	0.465879	0.808183	1	4723	tags=21%, list=22%, signal=26%
BACOLOD_RESISTANCE_TO_ALKYLATING_AGENTS_DN	48	-0.290199	-0.998502	0.452096	0.80804	1	4186	tags=23%, list=19%, signal=28%
LINDGREN_BLADDER_CANCER_CLUSTER_3_DN	173	-0.237912	-0.998484	0.453678	0.80743	1	2842	tags=16%, list=13%, signal=18%
IGARASHI_ATF4_TARGETS_DN	69	-0.272404	-0.998368	0.449635	0.807119	1	4508	tags=28%, list=21%, signal=35%
WANG_LSD1_TARGETS_DN	36	-0.30477	-0.998266	0.470588	0.806741	1	593	tags=14%, list=3%, signal=14%
THEILGAARD_NEUTROPHIL_AT_SKIN_WOUND_DN	192	-0.233998	-0.997946	0.474774	0.807036	1	5582	tags=23%, list=25%, signal=31%
AFFAR_YY1_TARGETS_DN	211	-0.229864	-0.997861	0.469755	0.806627	1	4709	tags=21%, list=22%, signal=27%
CAVARD_LIVER_CANCER_MALIGNANT_VS_BENIGN	25	-0.334636	-0.997828	0.462046	0.806074	1	4539	tags=28%, list=21%, signal=35%
TENEDINI_MEGAKARYOCYTE_MARKERS	56	-0.284284	-0.99763	0.44613	0.806003	1	6414	tags=41%, list=29%, signal=58%
KIM_MYCN_AMPLIFICATION_TARGETS_UP	73	-0.275425	-0.9975	0.478852	0.805767	1	2965	tags=19%, list=14%, signal=22%
BECKER_TAMOXIFEN_RESISTANCE_DN	45	-0.295068	-0.997166	0.450704	0.806126	1	2371	tags=16%, list=11%, signal=17%
CHIARADONNA_NEOPLASTIC_TRANSFORMATION_CDC25_UP	102	-0.256498	-0.99709	0.430769	0.805691	1	6485	tags=34%, list=30%, signal=49%
MIKKELSEN_IPS_ICP_WITH_H3K27ME3	42	-0.301005	-0.997022	0.470229	0.805232	1	4717	tags=33%, list=22%, signal=42%
BILANGES_SERUM_SENSITIVE_VIA_TSC2	27	-0.326551	-0.996411	0.486134	0.806438	1	5836	tags=37%, list=27%, signal=50%
MASSARWEH_TAMOXIFEN_RESISTANCE_DN	182	-0.236109	-0.995959	0.480795	0.807153	1	3794	tags=20%, list=17%, signal=24%
SCHLESINGER_H3K27ME3_IN_NORMAL_AND_METHYLATED_IN_CANCER	22	-0.341007	-0.995694	0.476744	0.807336	1	3707	tags=27%, list=17%, signal=33%
NAKAJIMA_EOSINOPHIL	24	-0.333751	-0.995012	0.451299	0.808784	1	4817	tags=38%, list=22%, signal=48%
KENNY_CTNNB1_TARGETS_UP	39	-0.301325	-0.994772	0.463722	0.808845	1	4019	tags=26%, list=18%, signal=31%
LUCAS_HNF4A_TARGETS_UP	48	-0.288741	-0.994471	0.465116	0.80911	1	6011	tags=31%, list=27%, signal=43%
SILIGAN_BOUND_BY_EWS_FLT1_FUSION	37	-0.308261	-0.993985	0.458136	0.809924	1	4407	tags=32%, list=20%, signal=41%
VART_KSHV_INFECTION_ANGIOGENIC_MARKERS_DN	125	-0.248766	-0.993716	0.462912	0.810103	1	4739	tags=27%, list=22%, signal=35%
FARMER_BREAST_CANCER_APOCRINE_VS_LUMINAL	258	-0.225093	-0.993542	0.483313	0.809946	1	3675	tags=19%, list=17%, signal=23%
BRUECKNER_TARGETS_OF_MIRLET7A3_UP	90	-0.260245	-0.992779	0.484805	0.811685	1	4569	tags=24%, list=21%, signal=31%
JAATINEN_HEMATOPOIETIC_STEM_CELL_DN	162	-0.236959	-0.992713	0.502098	0.811231	1	5974	tags=35%, list=27%, signal=48%
MARSHALL_VIRAL_INFECTION_RESPONSE_DN	25	-0.332078	-0.992292	0.461921	0.811815	1	5314	tags=28%, list=24%, signal=37%
MULLIGHAN_MLL_SIGNATURE_2_DN	223	-0.23176	-0.992061	0.485	0.811868	1	3474	tags=18%, list=16%, signal=21%
WANG_RESPONSE_TO_BEXAROTENE_DN	25	-0.338691	-0.991888	0.485904	0.811741	1	3227	tags=36%, list=15%, signal=42%
FERRANDO_TAL1_NEIGHBORS	16	-0.377746	-0.990919	0.477352	0.814017	1	4452	tags=31%, list=20%, signal=39%
WEBER_METHYLATED_HCP_IN_FIBROBLAST_DN	29	-0.315617	-0.990369	0.483721	0.815038	1	357	tags=10%, list=2%, signal=11%
WILSON_PROTEASES_AT_TUMOR_BONE_INTERFACE_UP	21	-0.344513	-0.990314	0.476033	0.814546	1	5650	tags=43%, list=26%, signal=58%
LANDIS_ERBB2_BREAST_PRENEOPLASTIC_DN	49	-0.282937	-0.990271	0.477519	0.814019	1	5509	tags=35%, list=25%, signal=46%
BILBAN_B_CLL_LPL_DN	29	-0.323063	-0.990138	0.479233	0.813764	1	3573	tags=21%, list=16%, signal=25%
WEBER_METHYLATED_ICP_IN_SPERM_DN	10	-0.411883	-0.989858	0.490066	0.813961	1	743	tags=20%, list=3%, signal=21%
ZHAN_MULTIPLE_MYELOMA_MF_DN	29	-0.324662	-0.989837	0.464968	0.813367	1	6422	tags=45%, list=29%, signal=63%
JOHNSTONE_PARVB_TARGETS_3_UP	329	-0.222338	-0.989337	0.47543	0.814232	1	5565	tags=25%, list=25%, signal=33%
HINATA_NFKB_TARGETS_FIBROBLAST_UP	73	-0.265188	-0.988689	0.486804	0.815583	1	3093	tags=21%, list=14%, signal=24%
HEIDENBLAD_AMPLICON_8Q24_DN	36	-0.303819	-0.988327	0.491961	0.816036	1	1714	tags=14%, list=8%, signal=15%
JAATINEN_HEMATOPOIETIC_STEM_CELL_UP	228	-0.228934	-0.988271	0.510911	0.815565	1	3739	tags=19%, list=17%, signal=23%
BERENJENO_ROCK_SIGNALING_NOT_VIA_RHOA_UP	26	-0.323507	-0.988021	0.499162	0.815691	1	1513	tags=19%, list=7%, signal=21%
ZHANG_BREAST_CANCER_PROGENITORS_DN	121	-0.247344	-0.987107	0.480742	0.81777	1	5555	tags=30%, list=25%, signal=40%
SWEET_KRAS_ONCOGENIC_SIGNATURE	73	-0.266407	-0.986838	0.480655	0.817926	1	8558	tags=45%, list=39%, signal=74%
SHARMA_PILOCYTIC_ASTROCYTOMA_LOCATION_UP	19	-0.354148	-0.986677	0.494176	0.817729	1	2439	tags=26%, list=11%, signal=30%
MOREAUX_MULTIPLE_MYELOMA_BY_TACI_UP	311	-0.223845	-0.985591	0.47896	0.820423	1	5157	tags=27%, list=24%, signal=35%
MCDOWELL_ACUTE_LUNG_INJURY_UP	43	-0.286999	-0.9855	0.479199	0.82006	1	1734	tags=14%, list=8%, signal=15%
PEPPER_CHRONIC_LYMPHOCYTIC_LEUKEMIA_DN	16	-0.368385	-0.985238	0.479542	0.820222	1	1518	tags=25%, list=7%, signal=27%
BIDUS_METASTASIS_DN	113	-0.248047	-0.984229	0.495035	0.822594	1	6703	tags=41%, list=31%, signal=58%
DUTERTRE_ESTRADIOL_RESPONSE_6HR_DN	71	-0.265876	-0.984157	0.491551	0.822137	1	6215	tags=37%, list=28%, signal=51%
KIM_TIAL1_TARGETS	27	-0.322633	-0.983183	0.474016	0.824486	1	2838	tags=19%, list=13%, signal=21%
TONKS_TARGETS_OF_RUNX1_RUNX1T1_FUSION_HSC_UP	148	-0.237817	-0.98313	0.499343	0.823997	1	6195	tags=34%, list=28%, signal=48%
BHATTACHARYA_EMBRYONIC_STEM_CELL	70	-0.264472	-0.983038	0.492604	0.823625	1	3055	tags=16%, list=14%, signal=18%
HERNANDEZ_ABERRANT_MITOSIS_BY_DOCETACEL_2NM_DN	20	-0.349449	-0.982818	0.47549	0.82361	1	7620	tags=65%, list=35%, signal=100%
WU_CELL_MIGRATION	149	-0.238713	-0.982656	0.506794	0.823434	1	3530	tags=19%, list=16%, signal=23%
STEARMAN_LUNG_CANCER_EARLY_VS_LATE_DN	51	-0.280425	-0.981385	0.492063	0.826528	1	3751	tags=24%, list=17%, signal=28%
RIGGINS_TAMOXIFEN_RESISTANCE_UP	59	-0.273296	-0.981206	0.489264	0.826427	1	3017	tags=20%, list=14%, signal=24%
KYNG_DNA_DAMAGE_BY_GAMMA_AND_UV_RADIATION	78	-0.265115	-0.980924	0.493488	0.826618	1	5242	tags=26%, list=24%, signal=34%
NAKAJIMA_MAST_CELL	42	-0.299659	-0.980903	0.501534	0.826022	1	1522	tags=17%, list=7%, signal=18%
WILLIAMS_ESR1_TARGETS_UP	21	-0.344054	-0.980711	0.484553	0.825963	1	681	tags=10%, list=3%, signal=10%
MCMURRAY_TP53_HRAS_COOPERATION_RESPONSE_DN	63	-0.270812	-0.980295	0.47205	0.826552	1	3339	tags=17%, list=15%, signal=21%
YAO_TEMPORAL_RESPONSE_TO_PROGESTERONE_CLUSTER_4	15	-0.371831	-0.979999	0.473776	0.826797	1	5521	tags=47%, list=25%, signal=62%
GRADE_COLON_VS_RECTAL_CANCER_UP	27	-0.324758	-0.979758	0.492386	0.826891	1	1247	tags=15%, list=6%, signal=16%
SCHAEFFER_PROSTATE_DEVELOPMENT_AND_CANCER_BOX4_UP	6	-0.483318	-0.979363	0.514981	0.827435	1	2335	tags=33%, list=11%, signal=37%
FERRANDO_T_ALL_WITH_MLL_ENL_FUSION_DN	73	-0.265926	-0.979355	0.497724	0.826801	1	4339	tags=23%, list=20%, signal=29%
GRAESSMANN_RESPONSE_TO_MC_AND_DOXORUBICIN_UP	492	-0.211699	-0.979337	0.523429	0.826201	1	5104	tags=23%, list=23%, signal=30%
NAKAMURA_ADIPOGENESIS_LATE_UP	88	-0.256897	-0.978861	0.492754	0.827003	1	2412	tags=14%, list=11%, signal=15%
WENDT_COHESIN_TARGETS_UP	25	-0.328595	-0.978505	0.497553	0.827449	1	7089	tags=40%, list=32%, signal=59%
TESAR_ALK_TARGETS_HUMAN_ES_4D_DN	6	-0.480518	-0.978344	0.521024	0.827314	1	5441	tags=50%, list=25%, signal=67%
MYLLYKANGAS_AMPLIFICATION_HOT_SPOT_21	5	-0.502407	-0.976949	0.525	0.830892	1	274	tags=20%, list=1%, signal=20%
FRASOR_RESPONSE_TO_ESTRADIOL_DN	72	-0.26542	-0.975774	0.491124	0.833811	1	3589	tags=19%, list=16%, signal=23%
DOUGLAS_BMI1_TARGETS_UP	441	-0.213613	-0.975683	0.521338	0.833426	1	5303	tags=24%, list=24%, signal=31%
ZHOU_PANCREATIC_ENDOCRINE_PROGENITOR	13	-0.385372	-0.97546	0.495682	0.833418	1	5655	tags=38%, list=26%, signal=52%
CHEBOTAEV_GR_TARGETS_DN	94	-0.251981	-0.974983	0.496372	0.83423	1	4239	tags=28%, list=19%, signal=34%
LA_MEN1_TARGETS	22	-0.338895	-0.974827	0.485484	0.834052	1	4769	tags=36%, list=22%, signal=46%
MITSIADES_RESPONSE_TO_APLIDIN_UP	326	-0.215534	-0.974418	0.536855	0.834638	1	6504	tags=29%, list=30%, signal=41%
ODONNELL_TARGETS_OF_MYC_AND_TFRC_UP	56	-0.273505	-0.973286	0.494135	0.837373	1	6637	tags=38%, list=30%, signal=54%
NUYTTEN_EZH2_TARGETS_UP	801	-0.203236	-0.972512	0.580194	0.839034	1	5449	tags=24%, list=25%, signal=31%
ZHOU_INFLAMMATORY_RESPONSE_FIMA_DN	184	-0.230326	-0.972351	0.529639	0.838828	1	5464	tags=25%, list=25%, signal=33%
HAEGERSTRAND_RESPONSE_TO_IMATINIB	9	-0.427515	-0.97204	0.512545	0.839107	1	3524	tags=44%, list=16%, signal=53%
MIKHAYLOVA_OXIDATIVE_STRESS_RESPONSE_VIA_VHL_UP	6	-0.475207	-0.971759	0.515789	0.839283	1	746	tags=17%, list=3%, signal=17%
ABBUD_LIF_SIGNALING_2_UP	12	-0.389634	-0.97175	0.496795	0.838655	1	526	tags=17%, list=2%, signal=17%
RAMPON_ENRICHED_LEARNING_ENVIRONMENT_EARLY_UP	14	-0.377521	-0.97153	0.486395	0.838613	1	6230	tags=43%, list=28%, signal=60%
KIM_ALL_DISORDERS_DURATION_CORR_UP	5	-0.510814	-0.970072	0.543561	0.842328	1	4205	tags=60%, list=19%, signal=74%
MATZUK_SPERMATOZOA	100	-0.251233	-0.969817	0.48784	0.842439	1	4886	tags=27%, list=22%, signal=35%
MISHRA_CARCINOMA_ASSOCIATED_FIBROBLAST_UP	18	-0.34727	-0.969684	0.508361	0.84218	1	4397	tags=44%, list=20%, signal=56%
SCHAEFFER_PROSTATE_DEVELOPMENT_AND_CANCER_BOX4_DN	27	-0.322039	-0.969378	0.526829	0.842438	1	9564	tags=59%, list=44%, signal=105%
BILANGES_SERUM_AND_RAPAMYCIN_SENSITIVE_GENES	55	-0.2707	-0.969377	0.51682	0.841788	1	15981	tags=100%, list=73%, signal=369%
KRIGE_RESPONSE_TO_TOSEDOSTAT_24HR_UP	515	-0.209041	-0.969119	0.568102	0.841932	1	5147	tags=25%, list=24%, signal=31%
IKEDA_MIR30_TARGETS_DN	25	-0.320227	-0.968549	0.506601	0.842938	1	4075	tags=28%, list=19%, signal=34%
WATANABE_RECTAL_CANCER_RADIOTHERAPY_RESPONSIVE_DN	78	-0.258495	-0.968025	0.525714	0.843805	1	3167	tags=18%, list=14%, signal=21%
YOSHIMURA_MAPK8_TARGETS_DN	315	-0.215515	-0.967753	0.541162	0.843955	1	4817	tags=21%, list=22%, signal=26%
HOEGERKORP_CD44_TARGETS_DIRECT_UP	22	-0.330773	-0.967489	0.506601	0.844111	1	4197	tags=32%, list=19%, signal=39%
NAKAMURA_TUMOR_ZONE_PERIPHERAL_VS_CENTRAL_DN	434	-0.211689	-0.966818	0.572954	0.845471	1	6861	tags=32%, list=31%, signal=46%
YAO_TEMPORAL_RESPONSE_TO_PROGESTERONE_CLUSTER_2	74	-0.258949	-0.966591	0.519174	0.845506	1	5338	tags=27%, list=24%, signal=36%
CHARAFE_BREAST_CANCER_LUMINAL_VS_BASAL_UP	259	-0.221111	-0.965974	0.54064	0.846699	1	7198	tags=39%, list=33%, signal=57%
NEBEN_AML_WITH_FLT3_OR_NRAS_UP	5	-0.499203	-0.965647	0.52349	0.847047	1	1627	tags=40%, list=7%, signal=43%
MORI_PRE_BI_LYMPHOCYTE_UP	67	-0.264354	-0.965387	0.522988	0.847221	1	6708	tags=33%, list=31%, signal=47%
LAIHO_COLORECTAL_CANCER_SERRATED_UP	94	-0.246418	-0.964626	0.515363	0.848812	1	8670	tags=39%, list=40%, signal=65%
RUTELLA_RESPONSE_TO_HGF_VS_CSF2RB_AND_IL4_DN	194	-0.226245	-0.96325	0.55305	0.852368	1	5413	tags=25%, list=25%, signal=33%
BHAT_ESR1_TARGETS_NOT_VIA_AKT1_DN	75	-0.257875	-0.962866	0.521341	0.852827	1	5533	tags=33%, list=25%, signal=44%
RIZ_ERYTHROID_DIFFERENTIATION_12HR	42	-0.28459	-0.962557	0.513761	0.853047	1	7820	tags=40%, list=36%, signal=63%
BROWNE_HCMV_INFECTION_6HR_UP	54	-0.27213	-0.962344	0.534073	0.853033	1	5398	tags=26%, list=25%, signal=34%
TIAN_TNF_SIGNALING_VIA_NFKB	26	-0.317925	-0.96231	0.487097	0.852475	1	2522	tags=23%, list=12%, signal=26%
BASAKI_YBX1_TARGETS_DN	271	-0.219685	-0.962271	0.564576	0.851948	1	6898	tags=34%, list=32%, signal=48%
GAL_LEUKEMIC_STEM_CELL_UP	92	-0.249914	-0.961943	0.552857	0.852323	1	3603	tags=17%, list=16%, signal=21%
SCHRAMM_INHBA_TARGETS_UP	7	-0.450685	-0.961527	0.529837	0.852914	1	5104	tags=43%, list=23%, signal=56%
KAAB_FAILED_HEART_ATRIUM_DN	120	-0.238912	-0.959477	0.558824	0.858381	1	4415	tags=18%, list=20%, signal=22%
MOOTHA_GLYCOLYSIS	19	-0.339725	-0.958752	0.508417	0.859908	1	1478	tags=16%, list=7%, signal=17%
RUTELLA_RESPONSE_TO_HGF_DN	183	-0.226948	-0.958716	0.554107	0.859354	1	7230	tags=38%, list=33%, signal=56%
NOUSHMEHR_GBM_GERMLINE_MUTATED	5	-0.505537	-0.958423	0.53211	0.859552	1	569	tags=20%, list=3%, signal=21%
LABBE_TARGETS_OF_TGFB1_AND_WNT3A_UP	99	-0.247397	-0.95815	0.550704	0.859707	1	6520	tags=38%, list=30%, signal=54%
WANG_CISPLATIN_RESPONSE_AND_XPC_DN	183	-0.225062	-0.957435	0.566443	0.861241	1	3356	tags=14%, list=15%, signal=16%
BROWN_MYELOID_CELL_DEVELOPMENT_UP	133	-0.23485	-0.957071	0.528378	0.861652	1	4223	tags=25%, list=19%, signal=31%
LI_WILMS_TUMOR_ANAPLASTIC_UP	14	-0.378172	-0.956749	0.510309	0.86199	1	5313	tags=29%, list=24%, signal=38%
ALONSO_METASTASIS_UP	153	-0.232477	-0.956377	0.561905	0.862392	1	6605	tags=27%, list=30%, signal=39%
MANTOVANI_VIRAL_GPCR_SIGNALING_DN	37	-0.291919	-0.955546	0.526917	0.864181	1	5582	tags=32%, list=25%, signal=43%
BROWNE_HCMV_INFECTION_48HR_UP	153	-0.231186	-0.954694	0.561475	0.866106	1	4929	tags=25%, list=23%, signal=32%
MARTINEZ_TP53_TARGETS_UP	500	-0.204716	-0.953227	0.635429	0.869743	1	4895	tags=22%, list=22%, signal=28%
WELCSH_BRCA1_TARGETS_UP	170	-0.229204	-0.953161	0.568575	0.869271	1	8020	tags=34%, list=37%, signal=53%
DORSAM_HOXA9_TARGETS_UP	32	-0.299362	-0.952787	0.533439	0.869747	1	4813	tags=25%, list=22%, signal=32%
LANG_MYB_FAMILY_TARGETS	26	-0.316016	-0.952626	0.528571	0.86955	1	3596	tags=23%, list=16%, signal=28%
KIM_WT1_TARGETS_8HR_DN	101	-0.243878	-0.952007	0.533528	0.870674	1	4946	tags=27%, list=23%, signal=34%
LI_PROSTATE_CANCER_EPIGENETIC	29	-0.303504	-0.951413	0.52381	0.87178	1	2663	tags=21%, list=12%, signal=24%
ZHOU_INFLAMMATORY_RESPONSE_LPS_UP	285	-0.216405	-0.951319	0.609964	0.871398	1	4956	tags=26%, list=23%, signal=33%
YAMANAKA_GLIOBLASTOMA_SURVIVAL_DN	6	-0.466437	-0.950479	0.537234	0.873228	1	8335	tags=50%, list=38%, signal=81%
SNIJDERS_AMPLIFIED_IN_HEAD_AND_NECK_TUMORS	34	-0.299657	-0.950374	0.545455	0.872865	1	2663	tags=18%, list=12%, signal=20%
SHETH_LIVER_CANCER_VS_TXNIP_LOSS_PAM2	129	-0.237403	-0.950124	0.558533	0.872957	1	1876	tags=12%, list=9%, signal=13%
GAUSSMANN_MLL_AF4_FUSION_TARGETS_C_UP	143	-0.228407	-0.949482	0.579376	0.874195	1	5672	tags=27%, list=26%, signal=36%
BRUINS_UVC_RESPONSE_VIA_TP53_GROUP_B	435	-0.206209	-0.949449	0.634548	0.873642	1	3830	tags=17%, list=17%, signal=20%
NIKOLSKY_BREAST_CANCER_21Q22_AMPLICON	12	-0.386165	-0.949425	0.530541	0.873054	1	3343	tags=33%, list=15%, signal=39%
MAHAJAN_RESPONSE_TO_IL1A_DN	62	-0.26534	-0.949342	0.542348	0.872626	1	7164	tags=39%, list=33%, signal=57%
DELACROIX_RAR_BOUND_ES	353	-0.209202	-0.949245	0.612469	0.872251	1	5864	tags=25%, list=27%, signal=34%
DAZARD_RESPONSE_TO_UV_SCC_UP	102	-0.241382	-0.949079	0.571831	0.872093	1	5894	tags=24%, list=27%, signal=32%
DARWICHE_PAPILLOMA_RISK_LOW_DN	114	-0.237338	-0.949054	0.556802	0.8715	1	3279	tags=18%, list=15%, signal=21%
MARSON_BOUND_BY_FOXP3_UNSTIMULATED	913	-0.197779	-0.948341	0.691239	0.872952	1	5501	tags=22%, list=25%, signal=28%
SMID_BREAST_CANCER_ERBB2_UP	105	-0.243261	-0.948044	0.580645	0.87317	1	3349	tags=19%, list=15%, signal=22%
PEDERSEN_METASTASIS_BY_ERBB2_ISOFORM_7	287	-0.214616	-0.947983	0.596977	0.872709	1	4529	tags=19%, list=21%, signal=24%
LEE_RECENT_THYMIC_EMIGRANT	156	-0.2292	-0.947557	0.586395	0.873316	1	6978	tags=32%, list=32%, signal=47%
FINETTI_BREAST_CANCERS_KINOME_GRAY	12	-0.374714	-0.947392	0.522337	0.873162	1	9564	tags=75%, list=44%, signal=133%
DEBOSSCHER_NFKB_TARGETS_REPRESSED_BY_GLUCOCORTICOIDS	20	-0.33476	-0.947327	0.532787	0.8727	1	6630	tags=55%, list=30%, signal=79%
HWANG_PROSTATE_CANCER_MARKERS	24	-0.320807	-0.947209	0.547739	0.872385	1	1409	tags=13%, list=6%, signal=13%
YAGI_AML_WITH_T_8_21_TRANSLOCATION	286	-0.213583	-0.947107	0.599232	0.872023	1	4713	tags=21%, list=22%, signal=27%
MATZUK_MALE_REPRODUCTION_SERTOLI	26	-0.316316	-0.946807	0.549206	0.872252	1	4141	tags=23%, list=19%, signal=28%
ZHAN_MULTIPLE_MYELOMA_SPIKED	20	-0.3316	-0.946296	0.53268	0.873058	1	4458	tags=40%, list=20%, signal=50%
FIRESTEIN_PROLIFERATION	148	-0.228497	-0.94628	0.590848	0.872456	1	6708	tags=34%, list=31%, signal=49%
GAUSSMANN_MLL_AF4_FUSION_TARGETS_G_DN	29	-0.304942	-0.946272	0.543189	0.871846	1	3138	tags=21%, list=14%, signal=24%
DAWSON_METHYLATED_IN_LYMPHOMA_TCL1	43	-0.279587	-0.945633	0.522436	0.873083	1	5281	tags=33%, list=24%, signal=43%
NIELSEN_LIPOSARCOMA_UP	16	-0.35387	-0.944912	0.533003	0.874563	1	3405	tags=44%, list=16%, signal=52%
KYNG_DNA_DAMAGE_BY_4NQO_OR_UV	54	-0.268956	-0.944151	0.556671	0.876106	1	2949	tags=17%, list=13%, signal=19%
LIN_NPAS4_TARGETS_UP	118	-0.239129	-0.943944	0.55571	0.876028	1	1131	tags=8%, list=5%, signal=9%
SHEDDEN_LUNG_CANCER_GOOD_SURVIVAL_A5	46	-0.280582	-0.943369	0.567233	0.877026	1	1543	tags=13%, list=7%, signal=14%
TURASHVILI_BREAST_DUCTAL_CARCINOMA_VS_LOBULAR_NORMAL_DN	48	-0.277931	-0.94334	0.555387	0.876458	1	2303	tags=15%, list=11%, signal=16%
SASSON_RESPONSE_TO_GONADOTROPHINS_DN	77	-0.25151	-0.943141	0.581818	0.876383	1	7082	tags=35%, list=32%, signal=52%
BARRIER_CANCER_RELAPSE_TUMOR_SAMPLE_UP	11	-0.384636	-0.943096	0.536627	0.875858	1	7823	tags=55%, list=36%, signal=85%
MATZUK_STEROIDOGENESIS	7	-0.444308	-0.942677	0.569149	0.876452	1	781	tags=14%, list=4%, signal=15%
BREDEMEYER_RAG_SIGNALING_NOT_VIA_ATM_UP	39	-0.286318	-0.942571	0.569182	0.8761	1	4018	tags=23%, list=18%, signal=28%
ELVIDGE_HIF1A_TARGETS_DN	71	-0.254054	-0.942511	0.551672	0.87563	1	3038	tags=20%, list=14%, signal=23%
CREIGHTON_ENDOCRINE_THERAPY_RESISTANCE_3	510	-0.202947	-0.942088	0.655443	0.876183	1	6981	tags=34%, list=32%, signal=48%
LEE_LIVER_CANCER_DENA_UP	54	-0.268937	-0.941816	0.561644	0.876286	1	5936	tags=37%, list=27%, signal=51%
MCBRYAN_PUBERTAL_BREAST_3_4WK_DN	31	-0.302373	-0.941519	0.552	0.876512	1	3649	tags=19%, list=17%, signal=23%
ACEVEDO_LIVER_CANCER_UP	710	-0.199405	-0.941466	0.685125	0.876033	1	5996	tags=24%, list=27%, signal=31%
AFFAR_YY1_TARGETS_UP	194	-0.220487	-0.940919	0.596053	0.876952	1	3260	tags=19%, list=15%, signal=22%
RADMACHER_AML_PROGNOSIS	65	-0.260211	-0.940486	0.580981	0.877526	1	3883	tags=22%, list=18%, signal=26%
ALONSO_METASTASIS_NEURAL_UP	16	-0.350312	-0.939684	0.539735	0.879185	1	3141	tags=25%, list=14%, signal=29%
BREDEMEYER_RAG_SIGNALING_VIA_ATM_NOT_VIA_NFKB_UP	35	-0.293398	-0.93914	0.563579	0.880094	1	6781	tags=43%, list=31%, signal=62%
MATTIOLI_MULTIPLE_MYELOMA_SUBGROUPS	11	-0.392819	-0.938926	0.559792	0.880064	1	3635	tags=27%, list=17%, signal=33%
DAZARD_RESPONSE_TO_UV_NHEK_DN	245	-0.215779	-0.938696	0.641414	0.880079	1	6422	tags=29%, list=29%, signal=40%
REN_ALVEOLAR_RHABDOMYOSARCOMA_DN	379	-0.206377	-0.938555	0.652226	0.879855	1	4045	tags=18%, list=18%, signal=22%
BROWNE_HCMV_INFECTION_18HR_UP	151	-0.22696	-0.937425	0.596206	0.882371	1	4710	tags=22%, list=22%, signal=28%
TSAI_DNAJB4_TARGETS_UP	10	-0.395776	-0.937167	0.544369	0.882468	1	1775	tags=30%, list=8%, signal=33%
CAIRO_PML_TARGETS_BOUND_BY_MYC_DN	13	-0.362014	-0.936918	0.536256	0.882557	1	1009	tags=15%, list=5%, signal=16%
WILENSKY_RESPONSE_TO_DARAPLADIB	27	-0.306796	-0.936159	0.542536	0.884038	1	4558	tags=33%, list=21%, signal=42%
JOHANSSON_BRAIN_CANCER_EARLY_VS_LATE_UP	7	-0.450498	-0.936127	0.570128	0.883502	1	4953	tags=29%, list=23%, signal=37%
YAMASHITA_METHYLATED_IN_PROSTATE_CANCER	48	-0.270459	-0.935623	0.549763	0.88427	1	4595	tags=31%, list=21%, signal=39%
GROSS_HYPOXIA_VIA_ELK3_AND_HIF1A_DN	84	-0.243786	-0.934527	0.58908	0.886747	1	6803	tags=37%, list=31%, signal=53%
GEISS_RESPONSE_TO_DSRNA_DN	14	-0.356757	-0.934263	0.566722	0.886874	1	6879	tags=50%, list=31%, signal=73%
BILD_E2F3_ONCOGENIC_SIGNATURE	172	-0.22175	-0.93398	0.629333	0.887041	1	5971	tags=28%, list=27%, signal=38%
KANG_CISPLATIN_RESISTANCE_UP	15	-0.359005	-0.933868	0.554031	0.886728	1	4661	tags=33%, list=21%, signal=42%
HASLINGER_B_CLL_WITH_MUTATED_VH_GENES	16	-0.349894	-0.93287	0.558484	0.888904	1	634	tags=13%, list=3%, signal=13%
IKEDA_MIR30_TARGETS_UP	107	-0.239349	-0.932165	0.598228	0.890212	1	3681	tags=14%, list=17%, signal=17%
NIKOLSKY_BREAST_CANCER_15Q26_AMPLICON	14	-0.358367	-0.931466	0.544521	0.891531	1	550	tags=14%, list=3%, signal=15%
LEE_SP4_THYMOCYTE	11	-0.380498	-0.931371	0.564784	0.891149	1	3183	tags=27%, list=15%, signal=32%
HASLINGER_B_CLL_WITH_11Q23_DELETION	19	-0.331355	-0.930306	0.55184	0.893462	1	252	tags=11%, list=1%, signal=11%
GARGALOVIC_RESPONSE_TO_OXIDIZED_PHOSPHOLIPIDS_BLACK_DN	7	-0.440773	-0.930085	0.555755	0.893424	1	4464	tags=29%, list=20%, signal=36%
CERVERA_SDHB_TARGETS_2	90	-0.24105	-0.929989	0.597421	0.893049	1	5157	tags=32%, list=24%, signal=42%
WANG_ESOPHAGUS_CANCER_PROGRESSION_UP	7	-0.444773	-0.929909	0.579861	0.892645	1	2961	tags=29%, list=14%, signal=33%
NAKAYAMA_SOFT_TISSUE_TUMORS_PCA2_UP	75	-0.250827	-0.929406	0.575144	0.893424	1	6414	tags=28%, list=29%, signal=39%
HUTTMANN_B_CLL_POOR_SURVIVAL_DN	48	-0.268586	-0.928205	0.581288	0.896158	1	273	tags=6%, list=1%, signal=6%
GALIE_TUMOR_STEMNESS_GENES	5	-0.48743	-0.927925	0.563506	0.896288	1	5855	tags=60%, list=27%, signal=82%
DORSAM_HOXA9_TARGETS_DN	26	-0.304854	-0.927777	0.545752	0.896078	1	5485	tags=31%, list=25%, signal=41%
VANASSE_BCL2_TARGETS_DN	61	-0.257079	-0.927222	0.61562	0.896989	1	2259	tags=16%, list=10%, signal=18%
LIAN_LIPA_TARGETS_3M	52	-0.265283	-0.926871	0.562315	0.897298	1	5513	tags=33%, list=25%, signal=44%
BOYAULT_LIVER_CANCER_SUBCLASS_G123_DN	44	-0.273354	-0.926845	0.590267	0.896731	1	3620	tags=20%, list=17%, signal=24%
ROSS_AML_WITH_PML_RARA_FUSION	62	-0.258376	-0.926076	0.579268	0.89824	1	2022	tags=15%, list=9%, signal=16%
DAVICIONI_TARGETS_OF_PAX_FOXO1_FUSIONS_UP	216	-0.21436	-0.925573	0.641849	0.899019	1	5855	tags=27%, list=27%, signal=37%
MCCABE_HOXC6_TARGETS_CANCER_DN	17	-0.339141	-0.925288	0.556303	0.8992	1	6503	tags=35%, list=30%, signal=50%
GRAHAM_CML_QUIESCENT_VS_CML_DIVIDING_DN	6	-0.462087	-0.924488	0.556537	0.90078	1	1522	tags=33%, list=7%, signal=36%
ELVIDGE_HIF1A_AND_HIF2A_TARGETS_DN	79	-0.248888	-0.923997	0.629573	0.901537	1	3955	tags=24%, list=18%, signal=29%
CHICAS_RB1_TARGETS_SENESCENT	430	-0.203376	-0.923918	0.702641	0.90111	1	6203	tags=29%, list=28%, signal=39%
ACOSTA_PROLIFERATION_INDEPENDENT_MYC_TARGETS_UP	66	-0.25453	-0.923581	0.600587	0.90143	1	4499	tags=26%, list=21%, signal=32%
STAMBOLSKY_RESPONSE_TO_VITAMIN_D3_UP	60	-0.257696	-0.92301	0.603448	0.9024	1	455	tags=7%, list=2%, signal=7%
MARSHALL_VIRAL_INFECTION_RESPONSE_UP	6	-0.453145	-0.921849	0.57672	0.90503	1	5725	tags=50%, list=26%, signal=68%
HAMAI_APOPTOSIS_VIA_TRAIL_DN	146	-0.225186	-0.921616	0.639893	0.905052	1	2287	tags=13%, list=10%, signal=14%
LOPEZ_MESOTHELIOMA_SURVIVAL_UP	5	-0.482004	-0.920045	0.608365	0.908811	1	1607	tags=20%, list=7%, signal=22%
CONCANNON_APOPTOSIS_BY_EPOXOMICIN_DN	132	-0.225142	-0.91999	0.653203	0.908319	1	3713	tags=17%, list=17%, signal=21%
LI_CISPLATIN_RESISTANCE_UP	22	-0.314635	-0.919716	0.590909	0.908481	1	4970	tags=41%, list=23%, signal=53%
LENAOUR_DENDRITIC_CELL_MATURATION_DN	104	-0.234363	-0.919687	0.632948	0.90792	1	4946	tags=27%, list=23%, signal=35%
VERHAAK_GLIOBLASTOMA_CLASSICAL	167	-0.218857	-0.91838	0.646586	0.910953	1	3993	tags=20%, list=18%, signal=25%
ACEVEDO_FGFR1_TARGETS_IN_PROSTATE_CANCER_MODEL_UP	233	-0.211009	-0.917748	0.675711	0.91199	1	2224	tags=12%, list=10%, signal=14%
KOKKINAKIS_METHIONINE_DEPRIVATION_96HR_UP	111	-0.22926	-0.916441	0.631724	0.914934	1	4648	tags=24%, list=21%, signal=31%
GOUYER_TATI_TARGETS_UP	9	-0.394637	-0.916177	0.573503	0.914963	1	415	tags=11%, list=2%, signal=11%
DAIRKEE_CANCER_PRONE_RESPONSE_E2	26	-0.311784	-0.915889	0.566722	0.915096	1	3596	tags=23%, list=16%, signal=28%
ABDULRAHMAN_KIDNEY_CANCER_VHL_DN	13	-0.361957	-0.915358	0.58557	0.915854	1	6144	tags=46%, list=28%, signal=64%
IVANOVA_HEMATOPOIESIS_STEM_CELL_SHORT_TERM	25	-0.310387	-0.915218	0.566667	0.915596	1	4406	tags=28%, list=20%, signal=35%
MCBRYAN_PUBERTAL_TGFB1_TARGETS_UP	156	-0.222719	-0.914973	0.648964	0.915634	1	4960	tags=24%, list=23%, signal=31%
DARWICHE_PAPILLOMA_RISK_HIGH_VS_LOW_DN	27	-0.304149	-0.91452	0.602826	0.916274	1	6147	tags=37%, list=28%, signal=51%
ZHU_CMV_ALL_UP	101	-0.235207	-0.914439	0.63925	0.915823	1	3107	tags=15%, list=14%, signal=17%
ZEMBUTSU_SENSITIVITY_TO_FLUOROURACIL	14	-0.346141	-0.914299	0.586667	0.915573	1	2239	tags=21%, list=10%, signal=24%
BAKER_HEMATOPOIESIS_STAT3_TARGETS	15	-0.345145	-0.913767	0.553292	0.916423	1	6083	tags=33%, list=28%, signal=46%
LEE_AGING_MUSCLE_UP	40	-0.277472	-0.913566	0.591049	0.916319	1	6115	tags=38%, list=28%, signal=52%
HEDENFALK_BREAST_CANCER_BRACX_DN	18	-0.335566	-0.913359	0.579392	0.916241	1	1914	tags=17%, list=9%, signal=18%
HOLLMANN_APOPTOSIS_VIA_CD40_UP	162	-0.220136	-0.913075	0.665765	0.916428	1	3564	tags=17%, list=16%, signal=20%
CHESLER_BRAIN_D6MIT150_QTL_CIS	6	-0.46035	-0.912664	0.58348	0.916871	1	3176	tags=33%, list=15%, signal=39%
SAKAI_TUMOR_INFILTRATING_MONOCYTES_UP	25	-0.306108	-0.912067	0.604538	0.917848	1	4470	tags=36%, list=20%, signal=45%
BLALOCK_ALZHEIMERS_DISEASE_UP	1366	-0.187872	-0.911917	0.853734	0.9176	1	4940	tags=21%, list=23%, signal=25%
NIELSEN_SCHWANNOMA_DN	15	-0.34561	-0.911684	0.586667	0.917597	1	3863	tags=27%, list=18%, signal=32%
DASU_IL6_SIGNALING_UP	48	-0.267013	-0.911202	0.626506	0.918293	1	3832	tags=23%, list=18%, signal=28%
ZHONG_SECRETOME_OF_LUNG_CANCER_AND_MACROPHAGE	68	-0.252171	-0.910836	0.631501	0.918647	1	4990	tags=18%, list=23%, signal=23%
KAYO_AGING_MUSCLE_UP	195	-0.215355	-0.910688	0.688591	0.918418	1	3605	tags=19%, list=16%, signal=23%
KOYAMA_SEMA3B_TARGETS_DN	287	-0.203829	-0.910441	0.718072	0.918434	1	5549	tags=26%, list=25%, signal=34%
NUTT_GBM_VS_AO_GLIOMA_DN	35	-0.278967	-0.909702	0.603125	0.919816	1	4713	tags=26%, list=22%, signal=33%
WANG_RESPONSE_TO_BEXAROTENE_UP	27	-0.294861	-0.909681	0.612903	0.919233	1	3030	tags=19%, list=14%, signal=21%
MCBRYAN_PUBERTAL_BREAST_4_5WK_UP	227	-0.212323	-0.909453	0.710013	0.919238	1	4862	tags=20%, list=22%, signal=26%
WEI_MIR34A_TARGETS	112	-0.226774	-0.90941	0.638968	0.918725	1	5083	tags=24%, list=23%, signal=31%
IIZUKA_LIVER_CANCER_PROGRESSION_L0_L1_UP	12	-0.365252	-0.909269	0.573684	0.918491	1	3212	tags=25%, list=15%, signal=29%
FLOTHO_PEDIATRIC_ALL_THERAPY_RESPONSE_DN	20	-0.327134	-0.909071	0.589786	0.918352	1	1145	tags=10%, list=5%, signal=11%
MORI_SMALL_PRE_BII_LYMPHOCYTE_UP	75	-0.242346	-0.908093	0.640351	0.920352	1	6703	tags=39%, list=31%, signal=56%
BERENJENO_TRANSFORMED_BY_RHOA_REVERSIBLY_DN	27	-0.304841	-0.906878	0.592949	0.922974	1	6173	tags=33%, list=28%, signal=46%
JOHNSTONE_PARVB_TARGETS_2_UP	112	-0.23212	-0.906512	0.635211	0.923355	1	6246	tags=34%, list=29%, signal=47%
VANDESLUIS_COMMD1_TARGETS_GROUP_3_DN	36	-0.284166	-0.905695	0.645412	0.924936	1	4482	tags=36%, list=20%, signal=45%
SCHAEFFER_PROSTATE_DEVELOPMENT_AND_CANCER_BOX1_UP	11	-0.376715	-0.905298	0.58938	0.925351	1	7903	tags=55%, list=36%, signal=85%
GRAHAM_CML_DIVIDING_VS_NORMAL_QUIESCENT_UP	151	-0.218074	-0.903896	0.677249	0.928429	1	1544	tags=8%, list=7%, signal=8%
MIKI_COEXPRESSED_WITH_CYP19A1	7	-0.422225	-0.903568	0.588022	0.928658	1	4632	tags=29%, list=21%, signal=36%
KAUFFMANN_MELANOMA_RELAPSE_DN	5	-0.476565	-0.902637	0.624772	0.930459	1	4245	tags=40%, list=19%, signal=50%
RAO_BOUND_BY_SALL4_ISOFORM_B	384	-0.197686	-0.902089	0.75939	0.931283	1	5181	tags=22%, list=24%, signal=29%
HOLLEMAN_DAUNORUBICIN_ALL_UP	7	-0.426312	-0.90205	0.60354	0.930737	1	2961	tags=29%, list=14%, signal=33%
ONDER_CDH1_TARGETS_1_UP	98	-0.228003	-0.901219	0.671988	0.932358	1	4575	tags=24%, list=21%, signal=31%
ITO_PTTG1_TARGETS_UP	9	-0.394729	-0.901036	0.591065	0.932217	1	303	tags=11%, list=1%, signal=11%
LANDIS_ERBB2_BREAST_TUMORS_65_DN	33	-0.283743	-0.900194	0.620915	0.933782	1	5440	tags=36%, list=25%, signal=48%
DACOSTA_UV_RESPONSE_VIA_ERCC3_XPCS_DN	69	-0.244462	-0.899788	0.637956	0.934201	1	3362	tags=19%, list=15%, signal=22%
KIM_MYCL1_AMPLIFICATION_TARGETS_DN	17	-0.330626	-0.899766	0.612903	0.933612	1	1978	tags=18%, list=9%, signal=19%
VALK_AML_CLUSTER_7	22	-0.315699	-0.899618	0.613893	0.933334	1	3243	tags=23%, list=15%, signal=27%
RIZ_ERYTHROID_DIFFERENTIATION_CCNE1	33	-0.283993	-0.899454	0.625608	0.933125	1	7685	tags=39%, list=35%, signal=61%
ELVIDGE_HYPOXIA_UP	131	-0.221591	-0.898632	0.684507	0.934754	1	3471	tags=18%, list=16%, signal=22%
KUROKAWA_LIVER_CANCER_CHEMOTHERAPY_DN	38	-0.277833	-0.898183	0.634375	0.935331	1	1567	tags=11%, list=7%, signal=11%
LABBE_WNT3A_TARGETS_DN	85	-0.237765	-0.898171	0.637931	0.934733	1	5890	tags=33%, list=27%, signal=45%
ENK_UV_RESPONSE_EPIDERMIS_DN	435	-0.196163	-0.897376	0.758539	0.936235	1	6317	tags=26%, list=29%, signal=36%
DORMOY_ELAVL1_TARGETS	16	-0.333328	-0.897098	0.602131	0.936352	1	7922	tags=38%, list=36%, signal=59%
TIEN_INTESTINE_PROBIOTICS_6HR_UP	42	-0.267712	-0.896948	0.610592	0.93612	1	3051	tags=10%, list=14%, signal=11%
FERRANDO_T_ALL_WITH_MLL_ENL_FUSION_UP	72	-0.245333	-0.895947	0.649017	0.938162	1	1579	tags=11%, list=7%, signal=12%
OSMAN_BLADDER_CANCER_UP	313	-0.201248	-0.895556	0.760098	0.938488	1	7304	tags=32%, list=33%, signal=47%
HOFFMANN_IMMATURE_TO_MATURE_B_LYMPHOCYTE_UP	34	-0.280829	-0.895529	0.632399	0.937919	1	1862	tags=15%, list=9%, signal=16%
MUELLER_COMMON_TARGETS_OF_AML_FUSIONS_UP	14	-0.348425	-0.895474	0.615385	0.93742	1	7665	tags=43%, list=35%, signal=66%
KONDO_PROSTATE_CANCER_HCP_WITH_H3K27ME3	66	-0.244986	-0.894441	0.65593	0.939515	1	3809	tags=23%, list=17%, signal=27%
ABRAHAM_ALPC_VS_MULTIPLE_MYELOMA_UP	24	-0.29868	-0.894294	0.606299	0.93928	1	2941	tags=17%, list=13%, signal=19%
LIAN_LIPA_TARGETS_6M	66	-0.243717	-0.893681	0.670181	0.940178	1	5513	tags=30%, list=25%, signal=40%
PURBEY_TARGETS_OF_CTBP1_NOT_SATB1_DN	341	-0.199144	-0.893191	0.782249	0.940852	1	5524	tags=25%, list=25%, signal=33%
HUANG_FOXA2_TARGETS_DN	34	-0.280553	-0.89317	0.628615	0.940269	1	3900	tags=29%, list=18%, signal=36%
BRUINS_UVC_RESPONSE_LATE	874	-0.186813	-0.893105	0.869612	0.939787	1	4656	tags=19%, list=21%, signal=23%
GREGORY_SYNTHETIC_LETHAL_WITH_IMATINIB	101	-0.228431	-0.89301	0.677778	0.939402	1	3954	tags=17%, list=18%, signal=20%
SABATES_COLORECTAL_ADENOMA_SIZE_DN	8	-0.406795	-0.892945	0.606762	0.938935	1	184	tags=13%, list=1%, signal=13%
NIKOLSKY_BREAST_CANCER_20Q11_AMPLICON	20	-0.310189	-0.892771	0.602041	0.938749	1	9178	tags=60%, list=42%, signal=103%
GRABARCZYK_BCL11B_TARGETS_UP	55	-0.256221	-0.892529	0.66311	0.938722	1	1107	tags=7%, list=5%, signal=8%
ACEVEDO_NORMAL_TISSUE_ADJACENT_TO_LIVER_TUMOR_DN	274	-0.202031	-0.892305	0.768461	0.938637	1	7040	tags=30%, list=32%, signal=44%
MCBRYAN_PUBERTAL_BREAST_5_6WK_UP	96	-0.226383	-0.892137	0.684736	0.938442	1	4374	tags=19%, list=20%, signal=23%
HASEGAWA_TUMORIGENESIS_BY_RET_C634R	9	-0.395618	-0.891884	0.617216	0.938468	1	6865	tags=67%, list=31%, signal=97%
FIGUEROA_AML_METHYLATION_CLUSTER_3_UP	117	-0.222308	-0.891583	0.67842	0.938651	1	2380	tags=14%, list=11%, signal=15%
NIELSEN_LIPOSARCOMA_DN	19	-0.31337	-0.890685	0.628849	0.940376	1	4108	tags=32%, list=19%, signal=39%
KOINUMA_COLON_CANCER_MSI_DN	13	-0.356037	-0.890457	0.604651	0.940332	1	2765	tags=15%, list=13%, signal=18%
CLAUS_PGR_POSITIVE_MENINGIOMA_DN	11	-0.363189	-0.890118	0.59612	0.94056	1	1247	tags=18%, list=6%, signal=19%
COLIN_PILOCYTIC_ASTROCYTOMA_VS_GLIOBLASTOMA_UP	32	-0.281304	-0.889933	0.633385	0.940401	1	4618	tags=28%, list=21%, signal=36%
OUELLET_CULTURED_OVARIAN_CANCER_INVASIVE_VS_LMP_DN	24	-0.299188	-0.889723	0.611018	0.94029	1	2417	tags=21%, list=11%, signal=23%
OUILLETTE_CLL_13Q14_DELETION_UP	52	-0.257821	-0.889639	0.657097	0.939876	1	2825	tags=13%, list=13%, signal=15%
ASTON_MAJOR_DEPRESSIVE_DISORDER_UP	35	-0.277495	-0.889264	0.63837	0.94017	1	1038	tags=14%, list=5%, signal=15%
BURTON_ADIPOGENESIS_11	45	-0.259504	-0.888763	0.647235	0.940805	1	2215	tags=13%, list=10%, signal=15%
KYNG_DNA_DAMAGE_BY_UV	53	-0.258765	-0.888718	0.645161	0.940297	1	4094	tags=25%, list=19%, signal=30%
BANDRES_RESPONSE_TO_CARMUSTIN_WITHOUT_MGMT_48HR_UP	18	-0.318936	-0.88784	0.640068	0.941969	1	2815	tags=17%, list=13%, signal=19%
NIKOLSKY_BREAST_CANCER_16P13_AMPLICON	80	-0.240809	-0.887746	0.685106	0.941588	1	2460	tags=14%, list=11%, signal=15%
MASSARWEH_RESPONSE_TO_ESTRADIOL	49	-0.256222	-0.887626	0.67075	0.94127	1	7061	tags=37%, list=32%, signal=54%
PARK_TRETINOIN_RESPONSE_AND_PML_RARA_FUSION	28	-0.291122	-0.88747	0.65	0.941026	1	3099	tags=21%, list=14%, signal=25%
LEI_HOXC8_TARGETS_UP	12	-0.367652	-0.887092	0.630282	0.9414	1	8296	tags=75%, list=38%, signal=121%
BOYAULT_LIVER_CANCER_SUBCLASS_G5_DN	17	-0.325126	-0.886595	0.638191	0.942087	1	5452	tags=35%, list=25%, signal=47%
LOPEZ_MESOTELIOMA_SURVIVAL_TIME_UP	12	-0.353688	-0.886026	0.619217	0.942906	1	420	tags=8%, list=2%, signal=8%
LOPES_METHYLATED_IN_COLON_CANCER_DN	25	-0.291618	-0.88595	0.636667	0.942459	1	1579	tags=16%, list=7%, signal=17%
KUNINGER_IGF1_VS_PDGFB_TARGETS_DN	39	-0.266326	-0.88572	0.628617	0.942431	1	6440	tags=36%, list=29%, signal=51%
GEISS_RESPONSE_TO_DSRNA_UP	34	-0.27688	-0.885515	0.656012	0.942335	1	4817	tags=29%, list=22%, signal=38%
LEE_AGING_CEREBELLUM_UP	74	-0.240557	-0.885206	0.695652	0.942482	1	4827	tags=22%, list=22%, signal=28%
WAKABAYASHI_ADIPOGENESIS_PPARG_RXRA_BOUND_8D	665	-0.185608	-0.884973	0.854911	0.942442	1	6136	tags=26%, list=28%, signal=34%
GAVIN_IL2_RESPONSIVE_FOXP3_TARGETS_UP	15	-0.336845	-0.88456	0.623064	0.942855	1	2838	tags=27%, list=13%, signal=31%
FOSTER_KDM1A_TARGETS_DN	159	-0.21301	-0.884431	0.713521	0.94257	1	3785	tags=18%, list=17%, signal=22%
IYENGAR_RESPONSE_TO_ADIPOCYTE_FACTORS	9	-0.379594	-0.884391	0.606164	0.942039	1	2045	tags=22%, list=9%, signal=25%
CHOI_ATL_ACUTE_STAGE	5	-0.454191	-0.883951	0.629764	0.942591	1	387	tags=20%, list=2%, signal=20%
HOSHIDA_LIVER_CANCER_LATE_RECURRENCE_DN	62	-0.247994	-0.882741	0.691377	0.945074	1	3551	tags=23%, list=16%, signal=27%
DEBIASI_APOPTOSIS_BY_REOVIRUS_INFECTION_UP	238	-0.203639	-0.881509	0.74937	0.947564	1	5818	tags=24%, list=27%, signal=33%
GROSS_HIF1A_TARGETS_UP	7	-0.405289	-0.881312	0.603571	0.947429	1	2419	tags=29%, list=11%, signal=32%
LI_AMPLIFIED_IN_LUNG_CANCER	161	-0.211589	-0.88094	0.740053	0.947738	1	3164	tags=11%, list=14%, signal=13%
PELLICCIOTTA_HDAC_IN_ANTIGEN_PRESENTATION_DN	43	-0.259737	-0.880862	0.662651	0.947314	1	4526	tags=21%, list=21%, signal=26%
CHNG_MULTIPLE_MYELOMA_HYPERPLOID_DN	27	-0.291755	-0.880668	0.648208	0.947172	1	1589	tags=11%, list=7%, signal=12%
MEISSNER_NPC_ICP_WITH_H3K4ME3	13	-0.349982	-0.87991	0.635434	0.948404	1	1560	tags=15%, list=7%, signal=17%
RAGHAVACHARI_PLATELET_SPECIFIC_GENES	55	-0.249235	-0.878653	0.663664	0.950955	1	4162	tags=20%, list=19%, signal=25%
PETRETTO_LEFT_VENTRICLE_MASS_QTL_CIS_UP	5	-0.445628	-0.878513	0.626786	0.950666	1	1366	tags=20%, list=6%, signal=21%
ROME_INSULIN_TARGETS_IN_MUSCLE_DN	121	-0.219311	-0.878169	0.740947	0.9509	1	4817	tags=26%, list=22%, signal=34%
SENESE_HDAC2_TARGETS_UP	96	-0.228186	-0.87784	0.700709	0.95109	1	4216	tags=19%, list=19%, signal=23%
BOYLAN_MULTIPLE_MYELOMA_C_CLUSTER_DN	29	-0.284799	-0.876996	0.633224	0.952517	1	1061	tags=10%, list=5%, signal=11%
MYLLYKANGAS_AMPLIFICATION_HOT_SPOT_16	8	-0.401691	-0.876845	0.614565	0.952262	1	3700	tags=25%, list=17%, signal=30%
MUNSHI_MULTIPLE_MYELOMA_DN	7	-0.416724	-0.87681	0.645161	0.951731	1	200	tags=14%, list=1%, signal=14%
JISON_SICKLE_CELL_DISEASE_DN	131	-0.217235	-0.876548	0.733333	0.951716	1	6637	tags=24%, list=30%, signal=34%
MODY_HIPPOCAMPUS_PRENATAL	36	-0.268145	-0.876465	0.64366	0.951287	1	5732	tags=19%, list=26%, signal=26%
NOUSHMEHR_GBM_SILENCED_BY_METHYLATION	41	-0.262751	-0.876181	0.658385	0.951382	1	3773	tags=24%, list=17%, signal=29%
RAMASWAMY_METASTASIS_DN	47	-0.257677	-0.876053	0.663093	0.951053	1	6457	tags=38%, list=29%, signal=54%
VANTVEER_BREAST_CANCER_BRCA1_UP	26	-0.29139	-0.875602	0.676617	0.951541	1	5087	tags=31%, list=23%, signal=40%
BLALOCK_ALZHEIMERS_DISEASE_DN	1059	-0.181934	-0.875462	0.924868	0.951278	1	4991	tags=19%, list=23%, signal=23%
THUM_MIR21_TARGETS_HEART_DISEASE_DN	7	-0.41053	-0.87529	0.645614	0.951105	1	2179	tags=29%, list=10%, signal=32%
BROWNE_HCMV_INFECTION_4HR_UP	46	-0.259663	-0.875268	0.667185	0.950538	1	1968	tags=15%, list=9%, signal=17%
LINDSTEDT_DENDRITIC_CELL_MATURATION_A	61	-0.2465	-0.873771	0.681203	0.953514	1	3365	tags=23%, list=15%, signal=27%
IWANAGA_E2F1_TARGETS_NOT_INDUCED_BY_SERUM	5	-0.448093	-0.873723	0.601504	0.953023	1	1656	tags=20%, list=8%, signal=22%
FOSTER_TOLERANT_MACROPHAGE_UP	130	-0.212557	-0.873551	0.76	0.952831	1	6164	tags=35%, list=28%, signal=49%
CHARAFE_BREAST_CANCER_LUMINAL_VS_BASAL_DN	349	-0.192681	-0.873409	0.837037	0.952534	1	3766	tags=17%, list=17%, signal=20%
KASLER_HDAC7_TARGETS_1_DN	16	-0.329125	-0.873192	0.638261	0.952421	1	6637	tags=44%, list=30%, signal=63%
ZHANG_TLX_TARGETS_36HR_UP	187	-0.203965	-0.873032	0.757123	0.95217	1	4038	tags=18%, list=18%, signal=22%
CHANGOLKAR_H2AFY_TARGETS_UP	34	-0.271942	-0.872444	0.689602	0.952947	1	7383	tags=38%, list=34%, signal=58%
GENTILE_UV_RESPONSE_CLUSTER_D8	32	-0.275614	-0.872261	0.65154	0.952773	1	2099	tags=13%, list=10%, signal=14%
ROESSLER_LIVER_CANCER_METASTASIS_UP	93	-0.229085	-0.871023	0.720998	0.955174	1	4077	tags=22%, list=19%, signal=26%
TAKEDA_TARGETS_OF_NUP98_HOXA9_FUSION_6HR_DN	36	-0.271534	-0.869455	0.672956	0.958349	1	5633	tags=31%, list=26%, signal=41%
SENGUPTA_EBNA1_ANTICORRELATED	107	-0.222244	-0.868559	0.694051	0.95989	1	2774	tags=15%, list=13%, signal=17%
ROLEF_GLIS3_TARGETS	35	-0.27192	-0.867986	0.675806	0.960614	1	4151	tags=29%, list=19%, signal=35%
ZHU_CMV_8_HR_DN	45	-0.252342	-0.867842	0.676876	0.960308	1	2095	tags=13%, list=10%, signal=15%
LU_EZH2_TARGETS_UP	193	-0.206023	-0.867487	0.775457	0.960556	1	4006	tags=18%, list=18%, signal=22%
OXFORD_RALA_TARGETS_DN	8	-0.392958	-0.867237	0.635379	0.960498	1	2223	tags=25%, list=10%, signal=28%
STARK_HYPPOCAMPUS_22Q11_DELETION_UP	41	-0.260701	-0.866878	0.701754	0.960769	1	5532	tags=34%, list=25%, signal=46%
SHEPARD_CRUSH_AND_BURN_MUTANT_DN	151	-0.20993	-0.866857	0.748281	0.960195	1	6414	tags=32%, list=29%, signal=46%
LEI_MYB_TARGETS	264	-0.198867	-0.866756	0.805521	0.95981	1	3164	tags=15%, list=14%, signal=17%
ABBUD_LIF_SIGNALING_1_DN	22	-0.298907	-0.866542	0.667205	0.959711	1	4133	tags=18%, list=19%, signal=22%
MIKKELSEN_NPC_LCP_WITH_H3K4ME3	41	-0.25737	-0.866051	0.687011	0.960245	1	4742	tags=24%, list=22%, signal=31%
YOSHIOKA_LIVER_CANCER_EARLY_RECURRENCE_UP	26	-0.293723	-0.865616	0.687697	0.960682	1	3521	tags=23%, list=16%, signal=27%
KARLSSON_TGFB1_TARGETS_DN	174	-0.20727	-0.865517	0.760211	0.96027	1	8141	tags=41%, list=37%, signal=65%
NAKAMURA_LUNG_CANCER	7	-0.401698	-0.865363	0.645221	0.960027	1	2679	tags=29%, list=12%, signal=33%
BOYLAN_MULTIPLE_MYELOMA_PCA1_UP	86	-0.225742	-0.865151	0.738506	0.959899	1	4343	tags=28%, list=20%, signal=35%
GOERING_BLOOD_HDL_CHOLESTEROL_QTL_TRANS	9	-0.382837	-0.86513	0.652878	0.959327	1	1098	tags=22%, list=5%, signal=23%
ZHENG_RESPONSE_TO_ARSENITE_DN	16	-0.328254	-0.865103	0.651877	0.95877	1	5108	tags=38%, list=23%, signal=49%
DELYS_THYROID_CANCER_UP	376	-0.19061	-0.864746	0.848739	0.959016	1	5535	tags=24%, list=25%, signal=32%
HOLLEMAN_VINCRISTINE_RESISTANCE_B_ALL_UP	31	-0.275181	-0.864153	0.677368	0.959812	1	2649	tags=23%, list=12%, signal=26%
RUAN_RESPONSE_TO_TNF_UP	11	-0.365442	-0.864054	0.650647	0.959439	1	1775	tags=18%, list=8%, signal=20%
OUELLET_OVARIAN_CANCER_INVASIVE_VS_LMP_DN	9	-0.384402	-0.862747	0.65096	0.961938	1	9302	tags=67%, list=42%, signal=116%
DUTERTRE_ESTRADIOL_RESPONSE_24HR_DN	389	-0.191331	-0.862615	0.861446	0.961619	1	5524	tags=25%, list=25%, signal=33%
VALK_AML_CLUSTER_4	21	-0.290736	-0.862362	0.645485	0.961614	1	1620	tags=14%, list=7%, signal=15%
KIM_GERMINAL_CENTER_T_HELPER_UP	51	-0.24616	-0.862262	0.710843	0.961251	1	6965	tags=33%, list=32%, signal=49%
WHITESIDE_CISPLATIN_RESISTANCE_UP	11	-0.349627	-0.86199	0.647863	0.961295	1	792	tags=18%, list=4%, signal=19%
NIELSEN_MALIGNAT_FIBROUS_HISTIOCYTOMA_UP	16	-0.321281	-0.861801	0.644781	0.961105	1	3253	tags=31%, list=15%, signal=37%
MCCOLLUM_GELDANAMYCIN_RESISTANCE_UP	9	-0.383314	-0.860561	0.648649	0.963304	1	2215	tags=22%, list=10%, signal=25%
ZHENG_IL22_SIGNALING_UP	45	-0.251428	-0.86056	0.707547	0.96269	1	1492	tags=13%, list=7%, signal=14%
SHIPP_DLBCL_CURED_VS_FATAL_UP	31	-0.274572	-0.860237	0.674617	0.962846	1	6239	tags=39%, list=29%, signal=54%
DELASERNA_TARGETS_OF_MYOD_AND_SMARCA4	11	-0.35533	-0.859119	0.632799	0.964865	1	1160	tags=18%, list=5%, signal=19%
DAVICIONI_PAX_FOXO1_SIGNATURE_IN_ARMS_DN	17	-0.313042	-0.858849	0.648026	0.964852	1	473	tags=12%, list=2%, signal=12%
YAO_TEMPORAL_RESPONSE_TO_PROGESTERONE_CLUSTER_6	58	-0.244271	-0.858403	0.69764	0.965252	1	3285	tags=19%, list=15%, signal=22%
KASLER_HDAC7_TARGETS_2_DN	27	-0.278034	-0.858297	0.686084	0.964886	1	7255	tags=52%, list=33%, signal=77%
ZHAN_MULTIPLE_MYELOMA_HP_DN	35	-0.264777	-0.857498	0.679661	0.966085	1	4494	tags=23%, list=21%, signal=29%
SCHRAMM_INHBA_TARGETS_DN	22	-0.293522	-0.85703	0.666134	0.966536	1	5590	tags=32%, list=26%, signal=43%
CHARAFE_BREAST_CANCER_BASAL_VS_MESENCHYMAL_DN	40	-0.261963	-0.856922	0.681402	0.966163	1	3343	tags=23%, list=15%, signal=27%
NUYTTEN_NIPP1_TARGETS_DN	634	-0.182384	-0.855772	0.911111	0.968183	1	6454	tags=26%, list=29%, signal=36%
FIGUEROA_AML_METHYLATION_CLUSTER_5_UP	9	-0.371835	-0.855236	0.642234	0.968785	1	7459	tags=56%, list=34%, signal=84%
IVANOVA_HEMATOPOIESIS_STEM_CELL	200	-0.201318	-0.85499	0.815013	0.968712	1	6370	tags=32%, list=29%, signal=45%
MORI_PLASMA_CELL_UP	37	-0.262385	-0.85458	0.703762	0.969069	1	1525	tags=11%, list=7%, signal=12%
MATZUK_MEIOTIC_AND_DNA_REPAIR	34	-0.271308	-0.854295	0.69279	0.969098	1	6199	tags=35%, list=28%, signal=49%
SENESE_HDAC3_TARGETS_UP	392	-0.186765	-0.854042	0.890201	0.969076	1	7208	tags=32%, list=33%, signal=47%
SHETH_LIVER_CANCER_VS_TXNIP_LOSS_PAM3	62	-0.237069	-0.853889	0.712798	0.968815	1	2812	tags=18%, list=13%, signal=20%
GOLUB_ALL_VS_AML_UP	24	-0.292131	-0.852697	0.6816	0.970878	1	5720	tags=25%, list=26%, signal=34%
LIN_MELANOMA_COPY_NUMBER_UP	57	-0.243736	-0.85261	0.733432	0.970473	1	6605	tags=32%, list=30%, signal=45%
DASU_IL6_SIGNALING_SCAR_DN	12	-0.345642	-0.85171	0.670628	0.971908	1	2808	tags=33%, list=13%, signal=38%
BILANGES_SERUM_SENSITIVE_VIA_TSC1	20	-0.303045	-0.851422	0.684375	0.971962	1	473	tags=10%, list=2%, signal=10%
LEE_METASTASIS_AND_ALTERNATIVE_SPLICING_UP	67	-0.235601	-0.85059	0.74269	0.973191	1	3343	tags=19%, list=15%, signal=23%
LIU_PROSTATE_CANCER_UP	68	-0.233012	-0.850544	0.737405	0.972679	1	6597	tags=34%, list=30%, signal=48%
DELACROIX_RARG_BOUND_MEF	306	-0.189907	-0.849828	0.87037	0.973679	1	4095	tags=15%, list=19%, signal=19%
OLSSON_E2F3_TARGETS_UP	19	-0.302926	-0.848866	0.678869	0.975228	1	5951	tags=37%, list=27%, signal=51%
LOPEZ_MBD_TARGETS	738	-0.18015	-0.848428	0.92936	0.975549	1	5733	tags=22%, list=26%, signal=28%
FORTSCHEGGER_PHF8_TARGETS_DN	577	-0.182063	-0.848258	0.915254	0.975324	1	6478	tags=29%, list=30%, signal=41%
GUENTHER_GROWTH_SPHERICAL_VS_ADHERENT_DN	24	-0.285601	-0.847966	0.668277	0.975366	1	6520	tags=33%, list=30%, signal=47%
HERNANDEZ_MITOTIC_ARREST_BY_DOCETAXEL_2_DN	14	-0.322548	-0.847334	0.678261	0.976133	1	3227	tags=29%, list=15%, signal=33%
RODRIGUES_NTN1_TARGETS_DN	126	-0.208858	-0.847015	0.785007	0.976229	1	4455	tags=21%, list=20%, signal=27%
GRAESSMANN_APOPTOSIS_BY_DOXORUBICIN_UP	897	-0.177187	-0.846908	0.947594	0.975825	1	4847	tags=20%, list=22%, signal=25%
OKAMOTO_LIVER_CANCER_MULTICENTRIC_OCCURRENCE_UP	19	-0.303079	-0.846904	0.689537	0.975219	1	6389	tags=37%, list=29%, signal=52%
GABRIELY_MIR21_TARGETS	223	-0.195293	-0.846484	0.846561	0.975508	1	6621	tags=31%, list=30%, signal=45%
GROSS_HYPOXIA_VIA_HIF1A_ONLY	7	-0.405657	-0.846478	0.673321	0.974905	1	4541	tags=43%, list=21%, signal=54%
GOTTWEIN_TARGETS_OF_KSHV_MIR_K12_11	48	-0.245224	-0.846391	0.732824	0.974491	1	2982	tags=17%, list=14%, signal=19%
VALK_AML_CLUSTER_5	21	-0.29392	-0.846066	0.698206	0.974594	1	4558	tags=38%, list=21%, signal=48%
TESAR_ALK_AND_JAK_TARGETS_MOUSE_ES_D4_UP	5	-0.433102	-0.845141	0.686275	0.976007	1	1991	tags=40%, list=9%, signal=44%
JAZAG_TGFB1_SIGNALING_VIA_SMAD4_DN	52	-0.243295	-0.845124	0.715856	0.975432	1	4470	tags=27%, list=20%, signal=34%
MOREIRA_RESPONSE_TO_TSA_UP	26	-0.282154	-0.844939	0.703448	0.975212	1	3684	tags=23%, list=17%, signal=28%
HOSHIDA_LIVER_CANCER_SUBCLASS_S2	102	-0.216207	-0.844296	0.765988	0.976046	1	7211	tags=32%, list=33%, signal=48%
FINETTI_BREAST_CANCER_KINOME_RED	15	-0.322793	-0.843916	0.680484	0.976272	1	420	tags=7%, list=2%, signal=7%
ZIRN_TRETINOIN_RESPONSE_UP	15	-0.319504	-0.843488	0.673203	0.976543	1	3462	tags=27%, list=16%, signal=32%
GREENBAUM_E2A_TARGETS_UP	30	-0.268397	-0.842184	0.712948	0.978761	1	3356	tags=17%, list=15%, signal=20%
OXFORD_RALA_AND_RALB_TARGETS_UP	7	-0.394231	-0.842028	0.688931	0.978471	1	3830	tags=43%, list=17%, signal=52%
SIMBULAN_PARP1_TARGETS_UP	30	-0.273863	-0.841837	0.710731	0.978271	1	5453	tags=33%, list=25%, signal=44%
ZHAN_MULTIPLE_MYELOMA_PR_UP	31	-0.266561	-0.841366	0.703762	0.978688	1	420	tags=6%, list=2%, signal=7%
MORI_LARGE_PRE_BII_LYMPHOCYTE_UP	76	-0.222388	-0.840825	0.78955	0.979268	1	6708	tags=24%, list=31%, signal=34%
MCCABE_BOUND_BY_HOXC6	263	-0.191289	-0.840524	0.880196	0.979299	1	3075	tags=14%, list=14%, signal=16%
CREIGHTON_ENDOCRINE_THERAPY_RESISTANCE_4	224	-0.194003	-0.840032	0.874834	0.979758	1	2363	tags=12%, list=11%, signal=13%
WUNDER_INFLAMMATORY_RESPONSE_AND_CHOLESTEROL_DN	7	-0.402783	-0.839983	0.66436	0.979253	1	2803	tags=29%, list=13%, signal=33%
SESTO_RESPONSE_TO_UV_C5	42	-0.250689	-0.839106	0.742902	0.980546	1	2241	tags=12%, list=10%, signal=13%
KIM_MYCL1_AMPLIFICATION_TARGETS_UP	11	-0.341273	-0.838687	0.672913	0.980843	1	2033	tags=18%, list=9%, signal=20%
STEIN_ESRRA_TARGETS	401	-0.183102	-0.838491	0.917062	0.980655	1	4812	tags=18%, list=22%, signal=23%
GRASEMANN_RETINOBLASTOMA_WITH_6P_AMPLIFICATION	11	-0.34504	-0.837782	0.694097	0.981544	1	8152	tags=55%, list=37%, signal=87%
KONG_E2F1_TARGETS	10	-0.358905	-0.837523	0.665535	0.981506	1	4508	tags=40%, list=21%, signal=50%
VANHARANTA_UTERINE_FIBROID_WITH_7Q_DELETION_UP	52	-0.241973	-0.836933	0.734043	0.982116	1	1488	tags=6%, list=7%, signal=6%
ODONNELL_METASTASIS_UP	62	-0.233154	-0.836886	0.752199	0.981606	1	1642	tags=13%, list=8%, signal=14%
MOOTHA_VOXPHOS	77	-0.224638	-0.836754	0.766214	0.981294	1	10969	tags=65%, list=50%, signal=130%
MARTORIATI_MDM4_TARGETS_FETAL_LIVER_DN	435	-0.181135	-0.83647	0.915888	0.981314	1	6708	tags=26%, list=31%, signal=37%
OLSSON_E2F3_TARGETS_DN	34	-0.259522	-0.835982	0.716858	0.981717	1	4024	tags=21%, list=18%, signal=25%
DURAND_STROMA_MAX_DN	116	-0.206775	-0.835848	0.831921	0.981383	1	4732	tags=22%, list=22%, signal=28%
AZARE_STAT3_TARGETS	17	-0.307577	-0.835443	0.714286	0.981623	1	1637	tags=18%, list=7%, signal=19%
MARTINEZ_RB1_TARGETS_UP	563	-0.179265	-0.835207	0.940463	0.981501	1	5015	tags=22%, list=23%, signal=28%
SARRIO_EPITHELIAL_MESENCHYMAL_TRANSITION_DN	123	-0.207372	-0.835198	0.810393	0.980911	1	5057	tags=26%, list=23%, signal=34%
GOUYER_TUMOR_INVASIVENESS	6	-0.406752	-0.834989	0.657244	0.980741	1	5104	tags=50%, list=23%, signal=65%
ZHAN_MULTIPLE_MYELOMA_PR_DN	35	-0.262219	-0.834597	0.724728	0.980929	1	5399	tags=26%, list=25%, signal=34%
CHIN_BREAST_CANCER_COPY_NUMBER_DN	12	-0.338196	-0.834548	0.681356	0.980433	1	304	tags=8%, list=1%, signal=8%
BROWNE_HCMV_INFECTION_4HR_DN	194	-0.196087	-0.833851	0.846452	0.981263	1	4809	tags=22%, list=22%, signal=28%
SCIAN_CELL_CYCLE_TARGETS_OF_TP53_AND_TP73_DN	22	-0.290219	-0.833601	0.705491	0.981191	1	7915	tags=41%, list=36%, signal=64%
ROSS_AML_WITH_AML1_ETO_FUSION	58	-0.234127	-0.833578	0.75975	0.980631	1	3549	tags=19%, list=16%, signal=23%
BHATI_G2M_ARREST_BY_2METHOXYESTRADIOL_UP	92	-0.216393	-0.833532	0.78125	0.980124	1	4966	tags=23%, list=23%, signal=29%
LIU_SOX4_TARGETS_UP	107	-0.210778	-0.833427	0.809192	0.979745	1	4028	tags=19%, list=18%, signal=23%
NIKOLSKY_BREAST_CANCER_20Q12_Q13_AMPLICON	96	-0.213965	-0.832923	0.819602	0.980171	1	2463	tags=13%, list=11%, signal=14%
SCHWAB_TARGETS_OF_BMYB_POLYMORPHIC_VARIANTS_UP	12	-0.336108	-0.832546	0.692718	0.980323	1	7495	tags=42%, list=34%, signal=63%
KLEIN_PRIMARY_EFFUSION_LYMPHOMA_UP	47	-0.24195	-0.831439	0.747384	0.981958	1	4358	tags=23%, list=20%, signal=29%
KONDO_COLON_CANCER_HCP_WITH_H3K27ME1	20	-0.29588	-0.831067	0.696574	0.982143	1	3657	tags=25%, list=17%, signal=30%
ACEVEDO_LIVER_CANCER_WITH_H3K9ME3_DN	54	-0.236648	-0.830965	0.768532	0.981756	1	5455	tags=28%, list=25%, signal=37%
FAELT_B_CLL_WITH_VH_REARRANGEMENTS_UP	38	-0.25345	-0.830728	0.742811	0.981631	1	6050	tags=34%, list=28%, signal=47%
PURBEY_TARGETS_OF_CTBP1_AND_SATB1_DN	145	-0.19998	-0.830324	0.840621	0.981863	1	5951	tags=26%, list=27%, signal=36%
TING_SILENCED_BY_DICER	22	-0.286621	-0.829461	0.703822	0.983045	1	2416	tags=23%, list=11%, signal=26%
CREIGHTON_ENDOCRINE_THERAPY_RESISTANCE_5	345	-0.183703	-0.828742	0.923077	0.983959	1	5001	tags=22%, list=23%, signal=28%
GAZDA_DIAMOND_BLACKFAN_ANEMIA_MYELOID_UP	22	-0.290491	-0.828538	0.725589	0.98375	1	6504	tags=45%, list=30%, signal=65%
MATZUK_PREOVULATORY_FOLLICLE	9	-0.355629	-0.828321	0.708405	0.983574	1	206	tags=11%, list=1%, signal=11%
DAIRKEE_TERT_TARGETS_UP	286	-0.18666	-0.828245	0.901935	0.983141	1	4952	tags=20%, list=23%, signal=25%
CHANGOLKAR_H2AFY_TARGETS_DN	32	-0.261029	-0.827486	0.737089	0.984058	1	2095	tags=16%, list=10%, signal=17%
SAMOLS_TARGETS_OF_KHSV_MIRNAS_UP	7	-0.388192	-0.826874	0.676976	0.984663	1	5662	tags=57%, list=26%, signal=77%
GAL_LEUKEMIC_STEM_CELL_DN	175	-0.193932	-0.825249	0.870494	0.987291	1	4872	tags=21%, list=22%, signal=26%
JAZAG_TGFB1_SIGNALING_UP	88	-0.215458	-0.824951	0.803545	0.987267	1	4651	tags=20%, list=21%, signal=26%
WALLACE_JAK2_TARGETS_UP	17	-0.300428	-0.824676	0.713542	0.987225	1	5869	tags=35%, list=27%, signal=48%
POMEROY_MEDULLOBLASTOMA_PROGNOSIS_UP	40	-0.248456	-0.824534	0.757098	0.986899	1	3738	tags=23%, list=17%, signal=27%
ZHU_CMV_24_HR_UP	76	-0.220299	-0.824483	0.781977	0.986405	1	1607	tags=9%, list=7%, signal=10%
ROME_INSULIN_TARGETS_IN_MUSCLE_UP	340	-0.184147	-0.824297	0.920441	0.986155	1	6209	tags=23%, list=28%, signal=31%
POTTI_TOPOTECAN_SENSITIVITY	105	-0.209634	-0.824247	0.812842	0.985656	1	6520	tags=33%, list=30%, signal=47%
ONGUSAHA_BRCA1_TARGETS_UP	12	-0.325053	-0.822387	0.692047	0.988722	1	2645	tags=17%, list=12%, signal=19%
ZHONG_SECRETOME_OF_LUNG_CANCER_AND_ENDOTHELIUM	57	-0.231878	-0.821737	0.756598	0.989372	1	3164	tags=16%, list=14%, signal=18%
OSWALD_HEMATOPOIETIC_STEM_CELL_IN_COLLAGEN_GEL_DN	198	-0.191126	-0.821555	0.87664	0.989143	1	6979	tags=32%, list=32%, signal=46%
HUANG_DASATINIB_RESISTANCE_DN	53	-0.235894	-0.821115	0.785822	0.98939	1	6224	tags=30%, list=28%, signal=42%
NAGASHIMA_NRG1_SIGNALING_DN	40	-0.246731	-0.820723	0.771739	0.989583	1	4725	tags=33%, list=22%, signal=41%
SWEET_KRAS_TARGETS_UP	72	-0.220433	-0.82006	0.787037	0.990243	1	3508	tags=18%, list=16%, signal=21%
BILD_CTNNB1_ONCOGENIC_SIGNATURE	55	-0.230441	-0.819877	0.786982	0.989991	1	7615	tags=38%, list=35%, signal=58%
SHEDDEN_LUNG_CANCER_GOOD_SURVIVAL_A12	212	-0.191481	-0.819653	0.895349	0.989822	1	5007	tags=23%, list=23%, signal=29%
GARGALOVIC_RESPONSE_TO_OXIDIZED_PHOSPHOLIPIDS_GREEN_DN	20	-0.29395	-0.818739	0.709302	0.991	1	406	tags=10%, list=2%, signal=10%
YIH_RESPONSE_TO_ARSENITE_C5	9	-0.361882	-0.818694	0.710069	0.99049	1	4482	tags=33%, list=20%, signal=42%
ZWANG_CLASS_2_TRANSIENTLY_INDUCED_BY_EGF	39	-0.254092	-0.818273	0.759434	0.99074	1	2844	tags=18%, list=13%, signal=21%
HOEGERKORP_CD44_TARGETS_TEMPORAL_DN	21	-0.28552	-0.817816	0.752459	0.991027	1	4541	tags=24%, list=21%, signal=30%
MURATA_VIRULENCE_OF_H_PILORI	20	-0.289702	-0.817777	0.725807	0.990507	1	3343	tags=25%, list=15%, signal=29%
KOINUMA_COLON_CANCER_MSI_UP	6	-0.411171	-0.817454	0.708405	0.990506	1	807	tags=17%, list=4%, signal=17%
POTTI_ETOPOSIDE_SENSITIVITY	32	-0.258147	-0.816103	0.742236	0.992491	1	3093	tags=19%, list=14%, signal=22%
MIDORIKAWA_AMPLIFIED_IN_LIVER_CANCER	36	-0.256174	-0.816031	0.7504	0.99202	1	3405	tags=17%, list=16%, signal=20%
SHANK_TAL1_TARGETS_DN	10	-0.353254	-0.815637	0.73494	0.992154	1	3097	tags=20%, list=14%, signal=23%
ONKEN_UVEAL_MELANOMA_UP	597	-0.174657	-0.81554	0.959368	0.99174	1	5104	tags=19%, list=23%, signal=24%
BRUECKNER_TARGETS_OF_MIRLET7A3_DN	58	-0.229992	-0.815292	0.793985	0.991625	1	4847	tags=28%, list=22%, signal=35%
OSMAN_BLADDER_CANCER_DN	270	-0.186159	-0.814934	0.903266	0.991714	1	7685	tags=28%, list=35%, signal=43%
IWANAGA_CARCINOGENESIS_BY_KRAS_DN	95	-0.209471	-0.814594	0.846847	0.991786	1	5418	tags=25%, list=25%, signal=33%
YOSHIOKA_LIVER_CANCER_EARLY_RECURRENCE_DN	45	-0.23579	-0.814539	0.77496	0.99129	1	1792	tags=13%, list=8%, signal=14%
WATANABE_COLON_CANCER_MSI_VS_MSS_UP	22	-0.280861	-0.813573	0.734242	0.992547	1	7113	tags=36%, list=32%, signal=54%
LUI_THYROID_CANCER_PAX8_PPARG_DN	36	-0.250022	-0.812557	0.765391	0.993867	1	4318	tags=14%, list=20%, signal=17%
RICKMAN_TUMOR_DIFFERENTIATED_WELL_VS_POORLY_UP	170	-0.193443	-0.81251	0.874324	0.993366	1	1966	tags=9%, list=9%, signal=10%
MODY_HIPPOCAMPUS_POSTNATAL	59	-0.228163	-0.812359	0.795491	0.99305	1	4114	tags=22%, list=19%, signal=27%
VISALA_AGING_LYMPHOCYTE_UP	6	-0.392657	-0.811977	0.705009	0.99318	1	5799	tags=50%, list=26%, signal=68%
ZHONG_RESPONSE_TO_AZACITIDINE_AND_TSA_UP	137	-0.197174	-0.809283	0.878706	0.997535	1	4951	tags=23%, list=23%, signal=29%
RAY_TARGETS_OF_P210_BCR_ABL_FUSION_DN	14	-0.314506	-0.808991	0.721854	0.997465	1	2702	tags=21%, list=12%, signal=24%
HILLION_HMGA1B_TARGETS	87	-0.212796	-0.808661	0.832361	0.997434	1	2750	tags=11%, list=13%, signal=13%
GROSS_HYPOXIA_VIA_ELK3_UP	177	-0.19131	-0.808474	0.885677	0.997176	1	7402	tags=32%, list=34%, signal=48%
MIZUSHIMA_AUTOPHAGOSOME_FORMATION	15	-0.304773	-0.808033	0.713523	0.9974	1	9443	tags=47%, list=43%, signal=82%
LIU_VAV3_PROSTATE_CARCINOGENESIS_DN	15	-0.307961	-0.80709	0.744425	0.998514	1	4250	tags=40%, list=19%, signal=50%
CAMPS_COLON_CANCER_COPY_NUMBER_DN	26	-0.268509	-0.806299	0.771875	0.999333	1	4981	tags=27%, list=23%, signal=35%
NIKOLSKY_BREAST_CANCER_8Q12_Q22_AMPLICON	94	-0.211557	-0.806221	0.845506	0.998874	1	4068	tags=20%, list=19%, signal=25%
HASINA_NOL7_TARGETS_DN	11	-0.337326	-0.806145	0.725888	0.998412	1	4820	tags=36%, list=22%, signal=47%
YAMAZAKI_TCEB3_TARGETS_UP	156	-0.194527	-0.805671	0.886515	0.99867	1	5414	tags=24%, list=25%, signal=32%
BASSO_CD40_SIGNALING_UP	82	-0.214654	-0.804581	0.823529	0.999974	1	4817	tags=26%, list=22%, signal=33%
KAAB_FAILED_HEART_ATRIUM_UP	31	-0.256506	-0.804004	0.756329	1	1	1834	tags=10%, list=8%, signal=11%
DAZARD_UV_RESPONSE_CLUSTER_G1	56	-0.226489	-0.801803	0.811852	1	1	3615	tags=16%, list=17%, signal=19%
VALK_AML_CLUSTER_6	24	-0.270417	-0.801745	0.76699	1	1	4724	tags=29%, list=22%, signal=37%
ADDYA_ERYTHROID_DIFFERENTIATION_BY_HEMIN	61	-0.221302	-0.801025	0.80303	1	1	2775	tags=13%, list=13%, signal=15%
OSADA_ASCL1_TARGETS_DN	23	-0.27136	-0.801004	0.784441	1	1	5402	tags=35%, list=25%, signal=46%
SCHLOSSER_SERUM_RESPONSE_DN	560	-0.171469	-0.800899	0.97709	1	1	4974	tags=16%, list=23%, signal=21%
LEIN_OLIGODENDROCYTE_MARKERS	60	-0.22476	-0.800303	0.806306	1	1	6116	tags=32%, list=28%, signal=44%
ZHENG_FOXP3_TARGETS_IN_THYMUS_UP	148	-0.194689	-0.799779	0.911846	1	1	7100	tags=31%, list=32%, signal=46%
SHIN_B_CELL_LYMPHOMA_CLUSTER_7	27	-0.263426	-0.798724	0.776714	1	1	7456	tags=41%, list=34%, signal=62%
PEDERSEN_TARGETS_OF_611CTF_ISOFORM_OF_ERBB2	58	-0.223975	-0.798247	0.823529	1	1	6587	tags=43%, list=30%, signal=61%
GUTIERREZ_WALDENSTROEMS_MACROGLOBULINEMIA_1_DN	7	-0.378802	-0.798129	0.715054	1	1	3183	tags=43%, list=15%, signal=50%
TAVOR_CEBPA_TARGETS_UP	44	-0.241228	-0.797976	0.788618	1	1	4017	tags=23%, list=18%, signal=28%
IGLESIAS_E2F_TARGETS_DN	15	-0.299479	-0.797053	0.757092	1	1	5053	tags=40%, list=23%, signal=52%
LEE_TARGETS_OF_PTCH1_AND_SUFU_DN	44	-0.236587	-0.796995	0.792512	1	1	2287	tags=14%, list=10%, signal=15%
DACOSTA_UV_RESPONSE_VIA_ERCC3_TTD_DN	62	-0.221266	-0.796973	0.845697	1	1	3374	tags=18%, list=15%, signal=21%
SILIGAN_TARGETS_OF_EWS_FLI1_FUSION_UP	11	-0.325802	-0.796386	0.710218	1	1	6658	tags=36%, list=30%, signal=52%
FRASOR_TAMOXIFEN_RESPONSE_UP	38	-0.243505	-0.796383	0.806299	1	1	1911	tags=13%, list=9%, signal=14%
JI_METASTASIS_REPRESSED_BY_STK11	23	-0.275086	-0.796306	0.7824	1	1	473	tags=9%, list=2%, signal=9%
PECE_MAMMARY_STEM_CELL_UP	106	-0.20254	-0.796263	0.875683	1	1	6637	tags=34%, list=30%, signal=49%
JOHNSTONE_PARVB_TARGETS_2_DN	256	-0.181441	-0.796206	0.951005	1	1	6720	tags=30%, list=31%, signal=43%
ALONSO_METASTASIS_DN	21	-0.27799	-0.795229	0.765289	1	1	4618	tags=29%, list=21%, signal=36%
BROWNE_HCMV_INFECTION_6HR_DN	131	-0.19633	-0.794627	0.900277	1	1	7547	tags=33%, list=34%, signal=50%
NAKAMURA_TUMOR_ZONE_PERIPHERAL_VS_CENTRAL_UP	211	-0.185556	-0.793827	0.918136	1	1	2825	tags=12%, list=13%, signal=13%
WANG_NFKB_TARGETS	20	-0.279714	-0.793781	0.736318	1	1	3605	tags=25%, list=16%, signal=30%
GRAHAM_CML_QUIESCENT_VS_NORMAL_DIVIDING_UP	44	-0.233484	-0.793725	0.803254	1	1	4901	tags=27%, list=22%, signal=35%
HAMAI_APOPTOSIS_VIA_TRAIL_UP	444	-0.172257	-0.793584	0.967626	1	1	6188	tags=23%, list=28%, signal=32%
FLECHNER_PBL_KIDNEY_TRANSPLANT_OK_VS_DONOR_DN	35	-0.247392	-0.792999	0.786834	1	1	3254	tags=14%, list=15%, signal=17%
BILBAN_B_CLL_LPL_UP	50	-0.228847	-0.7926	0.835052	1	1	4026	tags=20%, list=18%, signal=24%
ZEMBUTSU_SENSITIVITY_TO_CYCLOPHOSPHAMIDE	15	-0.301983	-0.792522	0.75	1	1	1669	tags=13%, list=8%, signal=14%
BOYLAN_MULTIPLE_MYELOMA_C_CLUSTER_UP	32	-0.252977	-0.792462	0.794953	1	1	1969	tags=13%, list=9%, signal=14%
MIKKELSEN_ES_HCP_WITH_H3_UNMETHYLATED	46	-0.233902	-0.791826	0.800609	1	1	5157	tags=28%, list=24%, signal=37%
MILI_PSEUDOPODIA_CHEMOTAXIS_DN	382	-0.173799	-0.791825	0.967857	1	1	4450	tags=17%, list=20%, signal=21%
RADAEVA_RESPONSE_TO_IFNA1_DN	7	-0.378799	-0.791378	0.727116	1	1	737	tags=14%, list=3%, signal=15%
DAVICIONI_MOLECULAR_ARMS_VS_ERMS_UP	258	-0.181243	-0.7906	0.954264	1	1	4858	tags=21%, list=22%, signal=27%
NUYTTEN_NIPP1_TARGETS_UP	515	-0.170367	-0.790594	0.981395	1	1	7186	tags=32%, list=33%, signal=46%
ZHENG_GLIOBLASTOMA_PLASTICITY_DN	54	-0.225289	-0.79053	0.807631	1	1	3584	tags=19%, list=16%, signal=22%
SAENZ_DETOX_PATHWAY_AND_CARCINOGENESIS_DN	8	-0.359153	-0.790264	0.735593	1	1	5618	tags=50%, list=26%, signal=67%
HOFMANN_MYELODYSPLASTIC_SYNDROM_LOW_RISK_UP	17	-0.288669	-0.789983	0.766551	1	1	4313	tags=29%, list=20%, signal=37%
IVANOVA_HEMATOPOIESIS_LATE_PROGENITOR	400	-0.17394	-0.789914	0.968523	1	1	5756	tags=24%, list=26%, signal=31%
MENSE_HYPOXIA_UP	68	-0.216808	-0.789698	0.840537	1	1	1692	tags=12%, list=8%, signal=13%
DAZARD_RESPONSE_TO_UV_SCC_DN	96	-0.206779	-0.789186	0.879412	1	1	6605	tags=29%, list=30%, signal=42%
JAZAG_TGFB1_SIGNALING_VIA_SMAD4_UP	86	-0.208187	-0.788677	0.862267	1	1	7285	tags=33%, list=33%, signal=49%
KREPPEL_CD99_TARGETS_DN	7	-0.366427	-0.787689	0.751351	1	1	509	tags=14%, list=2%, signal=15%
MEDINA_SMARCA4_TARGETS	34	-0.244312	-0.786266	0.791191	1	1	4864	tags=24%, list=22%, signal=30%
CHNG_MULTIPLE_MYELOMA_HYPERPLOID_UP	41	-0.239347	-0.78564	0.817054	1	1	14479	tags=98%, list=66%, signal=288%
AMUNDSON_GAMMA_RADIATION_RESISTANCE	17	-0.288696	-0.785298	0.761017	1	1	3105	tags=24%, list=14%, signal=27%
BYSTRYKH_HEMATOPOIESIS_STEM_CELL_QTL_TRANS	749	-0.165284	-0.785198	0.997812	1	1	3153	tags=13%, list=14%, signal=15%
KYNG_DNA_DAMAGE_DN	166	-0.18727	-0.78476	0.914634	1	1	3858	tags=16%, list=18%, signal=19%
MARIADASON_RESPONSE_TO_BUTYRATE_SULINDAC_6	38	-0.242278	-0.7847	0.825746	1	1	4848	tags=24%, list=22%, signal=30%
WANG_CLIM2_TARGETS_DN	135	-0.192989	-0.78458	0.905149	1	1	6808	tags=30%, list=31%, signal=44%
DOANE_RESPONSE_TO_ANDROGEN_UP	133	-0.195007	-0.78457	0.893918	1	1	3077	tags=14%, list=14%, signal=16%
TURASHVILI_BREAST_DUCTAL_CARCINOMA_VS_LOBULAR_NORMAL_UP	54	-0.223693	-0.783518	0.831325	1	1	2416	tags=13%, list=11%, signal=15%
WEST_ADRENOCORTICAL_CARCINOMA_VS_ADENOMA_UP	13	-0.311489	-0.782449	0.758741	1	1	80	tags=8%, list=0%, signal=8%
MONTERO_THYROID_CANCER_POOR_SURVIVAL_UP	12	-0.313216	-0.782259	0.75	1	1	7734	tags=42%, list=35%, signal=64%
WONG_IFNA2_RESISTANCE_DN	26	-0.260632	-0.781525	0.774141	1	1	6147	tags=35%, list=28%, signal=48%
MARSON_FOXP3_TARGETS_STIMULATED_DN	8	-0.348287	-0.780867	0.746503	1	1	4189	tags=38%, list=19%, signal=46%
WANG_LMO4_TARGETS_UP	258	-0.178758	-0.780259	0.950122	1	1	5697	tags=23%, list=26%, signal=31%
SU_TESTIS	61	-0.215438	-0.779699	0.866868	1	1	6579	tags=30%, list=30%, signal=42%
BROWNE_HCMV_INFECTION_20HR_UP	181	-0.186417	-0.779435	0.931398	1	1	5966	tags=25%, list=27%, signal=34%
ACEVEDO_NORMAL_TISSUE_ADJACENT_TO_LIVER_TUMOR_UP	127	-0.193979	-0.779339	0.909341	1	1	1935	tags=9%, list=9%, signal=9%
SHETH_LIVER_CANCER_VS_TXNIP_LOSS_PAM6	37	-0.243677	-0.778743	0.79052	1	1	4498	tags=27%, list=21%, signal=34%
BROWNE_HCMV_INFECTION_14HR_DN	240	-0.178558	-0.778616	0.958069	1	1	4285	tags=18%, list=20%, signal=23%
PATIL_LIVER_CANCER	563	-0.1678	-0.778187	0.992231	1	1	2808	tags=11%, list=13%, signal=12%
YANAGIHARA_ESX1_TARGETS	27	-0.256488	-0.777732	0.806402	1	1	6205	tags=30%, list=28%, signal=41%
GYORFFY_MITOXANTRONE_RESISTANCE	43	-0.231437	-0.775635	0.8336	1	1	5906	tags=30%, list=27%, signal=41%
ACEVEDO_LIVER_TUMOR_VS_NORMAL_ADJACENT_TISSUE_UP	632	-0.164982	-0.774555	0.996614	1	1	3076	tags=11%, list=14%, signal=13%
JOHNSTONE_PARVB_TARGETS_1_DN	39	-0.236688	-0.774517	0.836039	1	1	6461	tags=33%, list=30%, signal=47%
BENPORATH_OCT4_TARGETS	232	-0.179026	-0.774402	0.955128	1	1	7277	tags=36%, list=33%, signal=54%
BURTON_ADIPOGENESIS_9	82	-0.20214	-0.773452	0.897038	1	1	6180	tags=35%, list=28%, signal=49%
HOEGERKORP_CD44_TARGETS_TEMPORAL_UP	10	-0.324454	-0.772939	0.76007	1	1	7580	tags=50%, list=35%, signal=76%
HOLLEMAN_PREDNISOLONE_RESISTANCE_B_ALL_UP	18	-0.277193	-0.772889	0.785223	1	1	7317	tags=28%, list=33%, signal=42%
ODONNELL_METASTASIS_DN	19	-0.283402	-0.77209	0.793103	1	1	6131	tags=37%, list=28%, signal=51%
KYNG_ENVIRONMENTAL_STRESS_RESPONSE_NOT_BY_UV_IN_WS	9	-0.34172	-0.770721	0.759868	1	1	795	tags=11%, list=4%, signal=12%
SASAKI_TARGETS_OF_TP73_AND_TP63	8	-0.347469	-0.770539	0.752151	1	1	1163	tags=25%, list=5%, signal=26%
GAJATE_RESPONSE_TO_TRABECTEDIN_UP	59	-0.213748	-0.770255	0.852174	1	1	2645	tags=15%, list=12%, signal=17%
DOUGLAS_BMI1_TARGETS_DN	237	-0.177029	-0.76955	0.964377	1	1	6218	tags=29%, list=28%, signal=40%
SCHURINGA_STAT5A_TARGETS_UP	14	-0.303906	-0.769527	0.769772	1	1	5598	tags=29%, list=26%, signal=38%
ZHAN_V2_LATE_DIFFERENTIATION_GENES	39	-0.233723	-0.767863	0.842949	1	1	5798	tags=26%, list=26%, signal=35%
PYEON_HPV_POSITIVE_TUMORS_UP	60	-0.212701	-0.766765	0.860248	1	1	2203	tags=12%, list=10%, signal=13%
HOFFMAN_CLOCK_TARGETS_DN	8	-0.345813	-0.766491	0.792487	1	1	5413	tags=50%, list=25%, signal=66%
MUELLER_COMMON_TARGETS_OF_AML_FUSIONS_DN	24	-0.259588	-0.765462	0.820919	1	1	2291	tags=13%, list=10%, signal=14%
DE_YY1_TARGETS_DN	83	-0.200502	-0.764942	0.881232	1	1	6623	tags=30%, list=30%, signal=43%
NAKAMURA_ADIPOGENESIS_EARLY_UP	50	-0.221635	-0.764836	0.869085	1	1	1246	tags=8%, list=6%, signal=8%
ZWANG_EGF_INTERVAL_DN	155	-0.183837	-0.763901	0.955285	1	1	6878	tags=33%, list=31%, signal=48%
PEART_HDAC_PROLIFERATION_CLUSTER_DN	68	-0.206889	-0.763667	0.877429	1	1	2185	tags=13%, list=10%, signal=15%
JAIN_NFKB_SIGNALING	64	-0.209899	-0.76337	0.890882	1	1	5698	tags=27%, list=26%, signal=36%
SWEET_LUNG_CANCER_KRAS_UP	399	-0.166196	-0.763337	0.991657	1	1	5158	tags=21%, list=24%, signal=27%
PASINI_SUZ12_TARGETS_DN	286	-0.173449	-0.763047	0.962785	1	1	3171	tags=14%, list=14%, signal=16%
WEBER_METHYLATED_HCP_IN_FIBROBLAST_UP	6	-0.377828	-0.762981	0.789381	1	1	6064	tags=50%, list=28%, signal=69%
RHEIN_ALL_GLUCOCORTICOID_THERAPY_DN	316	-0.169244	-0.761844	0.986699	1	1	1611	tags=6%, list=7%, signal=6%
MARIADASON_REGULATED_BY_HISTONE_ACETYLATION_DN	40	-0.230021	-0.761704	0.842105	1	1	5694	tags=33%, list=26%, signal=44%
ULE_SPLICING_VIA_NOVA2	36	-0.233599	-0.76051	0.858293	1	1	5929	tags=36%, list=27%, signal=49%
DING_LUNG_CANCER_MUTATED_SIGNIFICANTLY	26	-0.250782	-0.760362	0.806988	1	1	7330	tags=42%, list=33%, signal=64%
WANG_CLIM2_TARGETS_UP	175	-0.179818	-0.75996	0.957672	1	1	6232	tags=26%, list=28%, signal=36%
TOMLINS_METASTASIS_DN	17	-0.276523	-0.759037	0.79732	1	1	4339	tags=18%, list=20%, signal=22%
ABDELMOHSEN_ELAVL4_TARGETS	15	-0.282733	-0.758156	0.773869	1	1	2463	tags=13%, list=11%, signal=15%
DIRMEIER_LMP1_RESPONSE_LATE_DN	23	-0.262033	-0.757737	0.823432	1	1	2363	tags=13%, list=11%, signal=15%
TAVOR_CEBPA_TARGETS_DN	22	-0.265383	-0.757246	0.807107	1	1	5662	tags=45%, list=26%, signal=61%
SHEDDEN_LUNG_CANCER_GOOD_SURVIVAL_A4	152	-0.182193	-0.756982	0.94913	1	1	4531	tags=22%, list=21%, signal=27%
GENTILE_UV_RESPONSE_CLUSTER_D6	26	-0.253602	-0.756159	0.8128	1	1	8562	tags=50%, list=39%, signal=82%
VERHAAK_GLIOBLASTOMA_PRONEURAL	164	-0.181738	-0.755876	0.945839	1	1	6650	tags=29%, list=30%, signal=42%
ZHAN_V1_LATE_DIFFERENTIATION_GENES_UP	31	-0.236696	-0.754391	0.845161	1	1	8492	tags=48%, list=39%, signal=79%
KYNG_ENVIRONMENTAL_STRESS_RESPONSE_UP	49	-0.220582	-0.753339	0.878834	1	1	1734	tags=10%, list=8%, signal=11%
MULLIGHAN_NPM1_MUTATED_SIGNATURE_2_UP	105	-0.193937	-0.753014	0.933908	1	1	4946	tags=23%, list=23%, signal=29%
LUI_THYROID_CANCER_CLUSTER_2	31	-0.237253	-0.752776	0.858995	1	1	1119	tags=10%, list=5%, signal=10%
JIANG_HYPOXIA_NORMAL	249	-0.173512	-0.752371	0.984962	1	1	2145	tags=9%, list=10%, signal=10%
AMIT_EGF_RESPONSE_240_MCF10A	17	-0.275229	-0.751794	0.840278	1	1	1518	tags=18%, list=7%, signal=19%
GALLUZZI_PREVENT_MITOCHONDIAL_PERMEABILIZATION	21	-0.258994	-0.751675	0.830065	1	1	5524	tags=24%, list=25%, signal=32%
SHIN_B_CELL_LYMPHOMA_CLUSTER_8	35	-0.233169	-0.750846	0.821372	1	1	2419	tags=14%, list=11%, signal=16%
MARSON_BOUND_BY_FOXP3_STIMULATED	754	-0.158085	-0.750811	1	1	1	3323	tags=12%, list=15%, signal=14%
PASTURAL_RIZ1_TARGETS_DN	5	-0.391694	-0.750543	0.769231	1	1	6954	tags=60%, list=32%, signal=88%
MARTINEZ_RESPONSE_TO_TRABECTEDIN	42	-0.222037	-0.750531	0.864865	1	1	5786	tags=26%, list=26%, signal=36%
MOOTHA_PGC	358	-0.166748	-0.750428	0.994076	1	1	5232	tags=18%, list=24%, signal=24%
WEIGEL_OXIDATIVE_STRESS_BY_HNE_AND_TBH	55	-0.212174	-0.750172	0.88062	1	1	2694	tags=13%, list=12%, signal=14%
TONG_INTERACT_WITH_PTTG1	38	-0.228796	-0.749676	0.868078	1	1	646	tags=5%, list=3%, signal=5%
PANGAS_TUMOR_SUPPRESSION_BY_SMAD1_AND_SMAD5_DN	123	-0.184836	-0.749325	0.955163	1	1	2842	tags=11%, list=13%, signal=12%
MOOTHA_GLUCONEOGENESIS	26	-0.243569	-0.74926	0.852512	1	1	3347	tags=19%, list=15%, signal=23%
NADERI_BREAST_CANCER_PROGNOSIS_DN	18	-0.270927	-0.748917	0.816092	1	1	4715	tags=33%, list=22%, signal=42%
BROWNE_HCMV_INFECTION_16HR_UP	172	-0.177181	-0.748366	0.963661	1	1	7798	tags=35%, list=36%, signal=55%
WONG_MITOCHONDRIA_GENE_MODULE	197	-0.173146	-0.748107	0.969191	1	1	7934	tags=37%, list=36%, signal=57%
WILCOX_PRESPONSE_TO_ROGESTERONE_UP	110	-0.188865	-0.747676	0.938289	1	1	3595	tags=16%, list=16%, signal=19%
GAVIN_FOXP3_TARGETS_CLUSTER_T4	72	-0.203302	-0.745767	0.909763	1	1	708	tags=6%, list=3%, signal=6%
HAHTOLA_MYCOSIS_FUNGOIDES_DN	12	-0.299516	-0.745557	0.787053	1	1	3049	tags=17%, list=14%, signal=19%
MORI_EMU_MYC_LYMPHOMA_BY_ONSET_TIME_DN	16	-0.279374	-0.744922	0.807167	1	1	4200	tags=31%, list=19%, signal=39%
BURTON_ADIPOGENESIS_10	26	-0.247326	-0.744116	0.82968	1	1	2725	tags=15%, list=12%, signal=18%
GAUTSCHI_SRC_SIGNALING	7	-0.350718	-0.743984	0.764389	1	1	259	tags=14%, list=1%, signal=14%
GARGALOVIC_RESPONSE_TO_OXIDIZED_PHOSPHOLIPIDS_TURQUOISE_UP	59	-0.209365	-0.743869	0.898176	1	1	7510	tags=37%, list=34%, signal=57%
KAYO_AGING_MUSCLE_DN	108	-0.186875	-0.743402	0.940028	1	1	3018	tags=12%, list=14%, signal=14%
GNATENKO_PLATELET_SIGNATURE	35	-0.229934	-0.743395	0.881703	1	1	2727	tags=11%, list=12%, signal=13%
LEE_LIVER_CANCER	32	-0.232453	-0.743269	0.8438	1	1	4823	tags=25%, list=22%, signal=32%
XU_HGF_SIGNALING_NOT_VIA_AKT1_48HR_UP	32	-0.232688	-0.743057	0.865506	1	1	5864	tags=34%, list=27%, signal=47%
WONG_IFNA2_RESISTANCE_UP	14	-0.284247	-0.742183	0.8157	1	1	3035	tags=21%, list=14%, signal=25%
KASLER_HDAC7_TARGETS_1_UP	161	-0.179694	-0.741808	0.971467	1	1	5940	tags=29%, list=27%, signal=39%
LU_TUMOR_ENDOTHELIAL_MARKERS_DN	5	-0.381196	-0.74162	0.804143	1	1	2943	tags=40%, list=13%, signal=46%
VANHARANTA_UTERINE_FIBROID_DN	52	-0.215936	-0.741405	0.88537	1	1	4246	tags=21%, list=19%, signal=26%
BERENJENO_ROCK_SIGNALING_NOT_VIA_RHOA_DN	42	-0.221217	-0.738869	0.889561	1	1	2623	tags=12%, list=12%, signal=13%
FUJII_YBX1_TARGETS_UP	34	-0.235887	-0.738297	0.877049	1	1	6559	tags=35%, list=30%, signal=50%
ABBUD_LIF_SIGNALING_2_DN	5	-0.379774	-0.738018	0.799632	1	1	479	tags=20%, list=2%, signal=20%
GUTIERREZ_CHRONIC_LYMPHOCYTIC_LEUKEMIA_UP	10	-0.312268	-0.737844	0.803109	1	1	6705	tags=60%, list=31%, signal=86%
BYSTRYKH_HEMATOPOIESIS_STEM_CELL_QTL_CIS	99	-0.187473	-0.7373	0.94835	1	1	7870	tags=36%, list=36%, signal=57%
SAGIV_CD24_TARGETS_UP	20	-0.258398	-0.737023	0.81717	1	1	8590	tags=45%, list=39%, signal=74%
LOPEZ_MESOTHELIOMA_SURVIVAL_WORST_VS_BEST_UP	12	-0.299054	-0.735782	0.826377	1	1	302	tags=8%, list=1%, signal=8%
LANDIS_ERBB2_BREAST_TUMORS_65_UP	19	-0.262496	-0.735719	0.821192	1	1	8434	tags=42%, list=39%, signal=68%
GARGALOVIC_RESPONSE_TO_OXIDIZED_PHOSPHOLIPIDS_LIGHTYELLOW_UP	9	-0.328123	-0.735287	0.818692	1	1	1595	tags=11%, list=7%, signal=12%
GAZDA_DIAMOND_BLACKFAN_ANEMIA_ERYTHROID_DN	342	-0.1626	-0.735086	0.994019	1	1	3011	tags=11%, list=14%, signal=13%
MARKEY_RB1_ACUTE_LOF_DN	190	-0.172119	-0.734622	0.985175	1	1	827	tags=4%, list=4%, signal=4%
SHEPARD_BMYB_MORPHOLINO_UP	158	-0.17826	-0.734157	0.966216	1	1	5818	tags=24%, list=27%, signal=33%
GAZDA_DIAMOND_BLACKFAN_ANEMIA_PROGENITOR_DN	50	-0.213421	-0.733053	0.875969	1	1	6545	tags=32%, list=30%, signal=46%
IZADPANAH_STEM_CELL_ADIPOSE_VS_BONE_UP	90	-0.189917	-0.732619	0.947598	1	1	2363	tags=10%, list=11%, signal=11%
FIGUEROA_AML_METHYLATION_CLUSTER_6_UP	101	-0.187876	-0.732481	0.932081	1	1	2331	tags=11%, list=11%, signal=12%
HU_ANGIOGENESIS_DN	28	-0.238402	-0.731729	0.864238	1	1	67	tags=4%, list=0%, signal=4%
NIKOLSKY_BREAST_CANCER_1Q32_AMPLICON	11	-0.298406	-0.731702	0.821239	1	1	4228	tags=36%, list=19%, signal=45%
LANDIS_ERBB2_BREAST_PRENEOPLASTIC_UP	16	-0.27221	-0.730055	0.811966	1	1	5942	tags=31%, list=27%, signal=43%
FLECHNER_PBL_KIDNEY_TRANSPLANT_OK_VS_DONOR_UP	125	-0.182745	-0.729859	0.971193	1	1	4061	tags=14%, list=19%, signal=18%
HOLLEMAN_PREDNISOLONE_RESISTANCE_ALL_DN	16	-0.267961	-0.729134	0.836634	1	1	7317	tags=44%, list=33%, signal=66%
BILD_SRC_ONCOGENIC_SIGNATURE	47	-0.213911	-0.728548	0.90625	1	1	6503	tags=30%, list=30%, signal=42%
PUJANA_ATM_PCC_NETWORK	1096	-0.15057	-0.728204	1	1	1	5011	tags=17%, list=23%, signal=21%
WHITEHURST_PACLITAXEL_SENSITIVITY	30	-0.229307	-0.727862	0.878641	1	1	6547	tags=37%, list=30%, signal=52%
MANN_RESPONSE_TO_AMIFOSTINE_UP	20	-0.253822	-0.727729	0.839733	1	1	1953	tags=10%, list=9%, signal=11%
LIU_CMYB_TARGETS_UP	134	-0.17736	-0.727554	0.964286	1	1	6083	tags=31%, list=28%, signal=42%
POTTI_DOCETAXEL_SENSITIVITY	41	-0.219551	-0.727198	0.888712	1	1	4096	tags=20%, list=19%, signal=24%
FIGUEROA_AML_METHYLATION_CLUSTER_7_UP	79	-0.193214	-0.726168	0.930827	1	1	6772	tags=33%, list=31%, signal=47%
DOANE_BREAST_CANCER_CLASSES_DN	30	-0.231384	-0.725953	0.866345	1	1	4087	tags=23%, list=19%, signal=29%
KAMIKUBO_MYELOID_MN1_NETWORK	17	-0.26696	-0.725832	0.84058	1	1	8079	tags=53%, list=37%, signal=84%
LE_EGR2_TARGETS_UP	95	-0.190716	-0.72574	0.937411	1	1	1152	tags=6%, list=5%, signal=7%
RIZKI_TUMOR_INVASIVENESS_3D_UP	169	-0.173923	-0.725691	0.97992	1	1	5819	tags=25%, list=27%, signal=34%
ACEVEDO_LIVER_CANCER_WITH_H3K27ME3_DN	106	-0.183119	-0.725056	0.962132	1	1	4262	tags=20%, list=19%, signal=24%
ZHANG_PROLIFERATING_VS_QUIESCENT	49	-0.209179	-0.724965	0.898928	1	1	912	tags=6%, list=4%, signal=6%
NIKOLSKY_BREAST_CANCER_14Q22_AMPLICON	10	-0.30402	-0.724411	0.818493	1	1	7201	tags=50%, list=33%, signal=74%
GOLDRATH_ANTIGEN_RESPONSE	298	-0.163859	-0.723288	0.991294	1	1	5047	tags=18%, list=23%, signal=23%
KYNG_ENVIRONMENTAL_STRESS_RESPONSE_NOT_BY_GAMMA_IN_WS	27	-0.237544	-0.720718	0.858553	1	1	795	tags=7%, list=4%, signal=8%
YORDY_RECIPROCAL_REGULATION_BY_ETS1_AND_SP100_UP	18	-0.25811	-0.720545	0.841216	1	1	3099	tags=22%, list=14%, signal=26%
OHM_EMBRYONIC_CARCINOMA_DN	7	-0.334048	-0.72047	0.820205	1	1	2439	tags=29%, list=11%, signal=32%
WATANABE_RECTAL_CANCER_RADIOTHERAPY_RESPONSIVE_UP	84	-0.190655	-0.719233	0.945619	1	1	1640	tags=7%, list=7%, signal=8%
MOHANKUMAR_TLX1_TARGETS_UP	335	-0.15984	-0.718153	1	1	1	6797	tags=26%, list=31%, signal=37%
BOYAULT_LIVER_CANCER_SUBCLASS_G6_DN	18	-0.259441	-0.717092	0.865449	1	1	9871	tags=61%, list=45%, signal=111%
PLASARI_TGFB1_TARGETS_1HR_DN	5	-0.366101	-0.716807	0.815081	1	1	790	tags=20%, list=4%, signal=21%
BENPORATH_SOX2_TARGETS	551	-0.15302	-0.716034	1	1	1	6144	tags=24%, list=28%, signal=33%
GRAESSMANN_APOPTOSIS_BY_SERUM_DEPRIVATION_DN	195	-0.169187	-0.715659	0.983418	1	1	6461	tags=29%, list=30%, signal=41%
MULLIGHAN_NPM1_MUTATED_SIGNATURE_1_DN	94	-0.186206	-0.715204	0.955903	1	1	2425	tags=11%, list=11%, signal=12%
BYSTRYKH_HEMATOPOIESIS_STEM_CELL_AND_BRAIN_QTL_CIS	45	-0.207439	-0.714678	0.9136	1	1	9293	tags=49%, list=42%, signal=85%
ZHENG_RESPONSE_TO_ARSENITE_UP	11	-0.300753	-0.714152	0.820168	1	1	3755	tags=27%, list=17%, signal=33%
BLUM_RESPONSE_TO_SALIRASIB_DN	298	-0.16043	-0.713946	0.99514	1	1	5805	tags=18%, list=27%, signal=24%
LINDGREN_BLADDER_CANCER_WITH_LOH_IN_CHR9Q	86	-0.189009	-0.713702	0.953079	1	1	6651	tags=29%, list=30%, signal=42%
TESAR_ALK_TARGETS_EPISC_4D_UP	7	-0.337157	-0.713322	0.818519	1	1	5377	tags=57%, list=25%, signal=76%
BOYLAN_MULTIPLE_MYELOMA_D_DN	60	-0.201161	-0.711802	0.930016	1	1	5158	tags=25%, list=24%, signal=33%
TUOMISTO_TUMOR_SUPPRESSION_BY_COL13A1_DN	16	-0.268378	-0.710427	0.884422	1	1	3409	tags=19%, list=16%, signal=22%
ODONNELL_TARGETS_OF_MYC_AND_TFRC_DN	34	-0.218573	-0.709766	0.916928	1	1	1467	tags=9%, list=7%, signal=9%
NICK_RESPONSE_TO_PROC_TREATMENT_DN	18	-0.255442	-0.709627	0.842546	1	1	6218	tags=39%, list=28%, signal=54%
PICCALUGA_ANGIOIMMUNOBLASTIC_LYMPHOMA_DN	100	-0.18209	-0.708336	0.958689	1	1	8285	tags=37%, list=38%, signal=59%
MARTENS_BOUND_BY_PML_RARA_FUSION	351	-0.156185	-0.707977	0.99881	1	1	6253	tags=27%, list=29%, signal=37%
JIANG_AGING_CEREBRAL_CORTEX_DN	47	-0.207183	-0.707349	0.918712	1	1	6147	tags=19%, list=28%, signal=27%
FIRESTEIN_CTNNB1_PATHWAY	26	-0.236588	-0.707227	0.880952	1	1	7330	tags=46%, list=33%, signal=69%
BROWNE_HCMV_INFECTION_1HR_UP	55	-0.201584	-0.705395	0.934713	1	1	3809	tags=20%, list=17%, signal=24%
BURTON_ADIPOGENESIS_PEAK_AT_8HR	33	-0.220679	-0.705371	0.907295	1	1	3778	tags=18%, list=17%, signal=22%
GAUSSMANN_MLL_AF4_FUSION_TARGETS_B_DN	7	-0.335704	-0.705338	0.814286	1	1	1314	tags=14%, list=6%, signal=15%
SPIRA_SMOKERS_LUNG_CANCER_UP	32	-0.220486	-0.701807	0.920455	1	1	6526	tags=31%, list=30%, signal=44%
MYLLYKANGAS_AMPLIFICATION_HOT_SPOT_12	9	-0.305624	-0.701684	0.840753	1	1	4608	tags=22%, list=21%, signal=28%
FAELT_B_CLL_WITH_VH3_21_DN	42	-0.207927	-0.701375	0.913851	1	1	9321	tags=50%, list=43%, signal=87%
VERRECCHIA_RESPONSE_TO_TGFB1_C4	10	-0.297465	-0.70015	0.849291	1	1	5246	tags=40%, list=24%, signal=53%
KYNG_ENVIRONMENTAL_STRESS_RESPONSE_NOT_BY_GAMMA_IN_OLD	25	-0.23176	-0.700122	0.869637	1	1	795	tags=8%, list=4%, signal=8%
FIRESTEIN_CTNNB1_PATHWAY_AND_PROLIFERATION	6	-0.342571	-0.69928	0.816399	1	1	7174	tags=67%, list=33%, signal=99%
YANAGISAWA_LUNG_CANCER_RECURRENCE	6	-0.341441	-0.697558	0.852459	1	1	3958	tags=17%, list=18%, signal=20%
CHIN_BREAST_CANCER_COPY_NUMBER_UP	23	-0.236383	-0.697308	0.911076	1	1	1370	tags=9%, list=6%, signal=9%
ROVERSI_GLIOMA_COPY_NUMBER_UP	82	-0.184777	-0.696983	0.965204	1	1	5678	tags=24%, list=26%, signal=33%
WONG_ENDOMETRIAL_CANCER_LATE	5	-0.362433	-0.695363	0.82364	1	1	2765	tags=40%, list=13%, signal=46%
MARKS_ACETYLATED_NON_HISTONE_PROTEINS	15	-0.265255	-0.693719	0.868204	1	1	3294	tags=13%, list=15%, signal=16%
BAFNA_MUC4_TARGETS_UP	6	-0.340525	-0.693156	0.841567	1	1	3356	tags=17%, list=15%, signal=20%
BRUNEAU_HEART_GREAT_VESSELS_AND_VALVULOGENESIS	6	-0.34468	-0.692373	0.836237	1	1	5246	tags=50%, list=24%, signal=66%
STARK_PREFRONTAL_CORTEX_22Q11_DELETION_DN	385	-0.151666	-0.692001	1	1	1	5511	tags=17%, list=25%, signal=23%
ONO_AML1_TARGETS_DN	39	-0.208098	-0.691177	0.934295	1	1	6504	tags=38%, list=30%, signal=55%
BOYAULT_LIVER_CANCER_SUBCLASS_G1_DN	30	-0.222901	-0.691148	0.903633	1	1	4648	tags=27%, list=21%, signal=34%
HONMA_DOCETAXEL_RESISTANCE	27	-0.227886	-0.69098	0.892508	1	1	4019	tags=15%, list=18%, signal=18%
RAO_BOUND_BY_SALL4	166	-0.163783	-0.690635	0.99734	1	1	6947	tags=31%, list=32%, signal=46%
IKEDA_MIR1_TARGETS_UP	49	-0.200927	-0.690223	0.932024	1	1	6504	tags=27%, list=30%, signal=38%
IWANAGA_CARCINOGENESIS_BY_KRAS_UP	127	-0.17102	-0.687872	0.983287	1	1	5086	tags=22%, list=23%, signal=29%
DACOSTA_UV_RESPONSE_VIA_ERCC3_TTD_UP	55	-0.193575	-0.687031	0.943368	1	1	4056	tags=18%, list=19%, signal=22%
HEIDENBLAD_AMPLICON_12P11_12_DN	17	-0.257422	-0.686133	0.872305	1	1	3705	tags=24%, list=17%, signal=28%
WANG_HCP_PROSTATE_CANCER	83	-0.181063	-0.684654	0.972222	1	1	7087	tags=35%, list=32%, signal=51%
LIU_VMYB_TARGETS_UP	108	-0.173425	-0.683767	0.977369	1	1	5846	tags=28%, list=27%, signal=38%
MULLIGHAN_NPM1_SIGNATURE_3_UP	256	-0.155529	-0.683371	0.996245	1	1	4012	tags=15%, list=18%, signal=18%
TAYLOR_METHYLATED_IN_ACUTE_LYMPHOBLASTIC_LEUKEMIA	57	-0.191696	-0.678918	0.959184	1	1	6005	tags=26%, list=27%, signal=36%
LASTOWSKA_NEUROBLASTOMA_COPY_NUMBER_DN	579	-0.145007	-0.678377	1	1	1	5836	tags=21%, list=27%, signal=28%
TESAR_JAK_TARGETS_MOUSE_ES_D3_DN	9	-0.29737	-0.677527	0.867725	1	1	2367	tags=22%, list=11%, signal=25%
SOUCEK_MYC_TARGETS	7	-0.321107	-0.677174	0.884746	1	1	4162	tags=29%, list=19%, signal=35%
BARRIER_COLON_CANCER_RECURRENCE_DN	16	-0.256745	-0.676978	0.89913	1	1	3738	tags=19%, list=17%, signal=23%
SINGH_NFE2L2_TARGETS	12	-0.27508	-0.676655	0.872881	1	1	4575	tags=25%, list=21%, signal=32%
EHLERS_ANEUPLOIDY_DN	8	-0.304007	-0.675531	0.847273	1	1	4014	tags=25%, list=18%, signal=31%
NIKOLSKY_MUTATED_AND_AMPLIFIED_IN_BREAST_CANCER	62	-0.185508	-0.674116	0.963134	1	1	4486	tags=19%, list=20%, signal=24%
VANOEVELEN_MYOGENESIS_SIN3A_TARGETS	160	-0.163821	-0.674012	0.997297	1	1	3675	tags=14%, list=17%, signal=16%
DISTECHE_ESCAPED_FROM_X_INACTIVATION	8	-0.303244	-0.673147	0.864528	1	1	10013	tags=63%, list=46%, signal=115%
MYLLYKANGAS_AMPLIFICATION_HOT_SPOT_9	7	-0.310943	-0.672137	0.877408	1	1	10392	tags=86%, list=47%, signal=163%
PILON_KLF1_TARGETS_DN	1480	-0.138363	-0.670412	1	1	1	5548	tags=19%, list=25%, signal=24%
SCHEIDEREIT_IKK_TARGETS	15	-0.250875	-0.670057	0.893761	1	1	2241	tags=13%, list=10%, signal=15%
KORKOLA_TERATOMA_UP	12	-0.271379	-0.669563	0.889078	1	1	6440	tags=42%, list=29%, signal=59%
MORI_EMU_MYC_LYMPHOMA_BY_ONSET_TIME_UP	77	-0.180665	-0.668548	0.97741	1	1	2970	tags=10%, list=14%, signal=12%
MMS_MOUSE_LYMPH_HIGH_4HRS_UP	34	-0.20832	-0.668512	0.931994	1	1	7685	tags=35%, list=35%, signal=54%
MYLLYKANGAS_AMPLIFICATION_HOT_SPOT_22	8	-0.309518	-0.667987	0.897059	1	1	477	tags=13%, list=2%, signal=13%
IIZUKA_LIVER_CANCER_PROGRESSION_L0_L1_DN	15	-0.254663	-0.66658	0.912811	1	1	16321	tags=100%, list=75%, signal=393%
FRASOR_RESPONSE_TO_SERM_OR_FULVESTRANT_UP	17	-0.246345	-0.665976	0.902521	1	1	6762	tags=35%, list=31%, signal=51%
LE_NEURONAL_DIFFERENTIATION_DN	19	-0.238897	-0.665608	0.9141	1	1	5729	tags=37%, list=26%, signal=50%
APRELIKOVA_BRCA1_TARGETS	44	-0.197506	-0.665519	0.950151	1	1	2710	tags=11%, list=12%, signal=13%
VANTVEER_BREAST_CANCER_METASTASIS_DN	92	-0.173385	-0.664877	0.990043	1	1	1676	tags=7%, list=8%, signal=7%
MANN_RESPONSE_TO_AMIFOSTINE_DN	8	-0.291087	-0.664797	0.874113	1	1	8612	tags=50%, list=39%, signal=82%
WHITFIELD_CELL_CYCLE_G2_M	172	-0.156833	-0.6647	0.995833	1	1	1098	tags=5%, list=5%, signal=5%
SHIN_B_CELL_LYMPHOMA_CLUSTER_5	16	-0.247282	-0.663801	0.907051	1	1	3707	tags=25%, list=17%, signal=30%
PALOMERO_GSI_SENSITIVITY_UP	7	-0.30432	-0.66371	0.875874	1	1	6064	tags=43%, list=28%, signal=59%
WANG_RESPONSE_TO_PACLITAXEL_VIA_MAPK8_DN	5	-0.336654	-0.662957	0.88117	1	1	14524	tags=100%, list=66%, signal=297%
JOHANSSON_GLIOMAGENESIS_BY_PDGFB_UP	43	-0.195411	-0.662898	0.952527	1	1	2866	tags=12%, list=13%, signal=13%
WU_HBX_TARGETS_1_UP	12	-0.264523	-0.6622	0.885382	1	1	2397	tags=17%, list=11%, signal=19%
MA_MYELOID_DIFFERENTIATION_UP	38	-0.200206	-0.661514	0.95952	1	1	6972	tags=29%, list=32%, signal=42%
UEDA_PERIFERAL_CLOCK	136	-0.163919	-0.661398	0.993289	1	1	4895	tags=19%, list=22%, signal=24%
AMIT_SERUM_RESPONSE_40_MCF10A	26	-0.216753	-0.658729	0.934932	1	1	4321	tags=23%, list=20%, signal=29%
WILSON_PROTEASES_AT_TUMOR_BONE_INTERFACE_DN	5	-0.345838	-0.658223	0.88225	1	1	14323	tags=100%, list=65%, signal=289%
CHUANG_OXIDATIVE_STRESS_RESPONSE_DN	9	-0.288404	-0.657414	0.893048	1	1	7060	tags=44%, list=32%, signal=66%
ZHANG_ADIPOGENESIS_BY_BMP7	11	-0.271361	-0.65736	0.90604	1	1	462	tags=9%, list=2%, signal=9%
HEIDENBLAD_AMPLIFIED_IN_SOFT_TISSUE_CANCER	11	-0.270594	-0.656992	0.889273	1	1	8924	tags=55%, list=41%, signal=92%
PETRETTO_HEART_MASS_QTL_CIS_DN	17	-0.240388	-0.655363	0.896607	1	1	5861	tags=35%, list=27%, signal=48%
HOLLEMAN_ASPARAGINASE_RESISTANCE_ALL_UP	16	-0.242781	-0.654166	0.918367	1	1	7936	tags=31%, list=36%, signal=49%
INGRAM_SHH_TARGETS	7	-0.306572	-0.653644	0.878092	1	1	2045	tags=29%, list=9%, signal=32%
MACLACHLAN_BRCA1_TARGETS_UP	18	-0.236371	-0.65288	0.90312	1	1	1004	tags=11%, list=5%, signal=12%
TOOKER_GEMCITABINE_RESISTANCE_UP	63	-0.180465	-0.652043	0.970451	1	1	3127	tags=13%, list=14%, signal=15%
HUMMEL_BURKITTS_LYMPHOMA_DN	13	-0.260856	-0.65195	0.905316	1	1	16185	tags=100%, list=74%, signal=383%
MATZUK_SPERMATOCYTE	63	-0.180634	-0.651864	0.970992	1	1	5840	tags=25%, list=27%, signal=35%
SPIELMAN_LYMPHOBLAST_EUROPEAN_VS_ASIAN_UP	401	-0.143082	-0.65185	1	1	1	5825	tags=19%, list=27%, signal=25%
LU_TUMOR_ANGIOGENESIS_UP	22	-0.224547	-0.64791	0.935484	1	1	3748	tags=23%, list=17%, signal=27%
MOOTHA_PYR	7	-0.305145	-0.646296	0.891344	1	1	7345	tags=43%, list=34%, signal=64%
YIH_RESPONSE_TO_ARSENITE_C3	31	-0.20752	-0.646104	0.9408	1	1	2439	tags=13%, list=11%, signal=15%
MALIK_REPRESSED_BY_ESTROGEN	12	-0.260732	-0.645261	0.891753	1	1	5104	tags=25%, list=23%, signal=33%
JIANG_AGING_HYPOTHALAMUS_UP	40	-0.194179	-0.644699	0.972265	1	1	5955	tags=25%, list=27%, signal=34%
WANG_LMO4_TARGETS_DN	254	-0.145845	-0.643211	1	1	1	2884	tags=10%, list=13%, signal=12%
CHUNG_BLISTER_CYTOTOXICITY_DN	28	-0.206392	-0.642677	0.942339	1	1	7111	tags=32%, list=32%, signal=48%
KIM_ALL_DISORDERS_OLIGODENDROCYTE_NUMBER_CORR_UP	622	-0.137338	-0.64134	1	1	1	2420	tags=8%, list=11%, signal=8%
SLEBOS_HEAD_AND_NECK_CANCER_WITH_HPV_UP	62	-0.177342	-0.640106	0.979228	1	1	4402	tags=16%, list=20%, signal=20%
DANG_MYC_TARGETS_DN	30	-0.203986	-0.638916	0.953411	1	1	1784	tags=10%, list=8%, signal=11%
ZHONG_RESPONSE_TO_AZACITIDINE_AND_TSA_DN	46	-0.185508	-0.638091	0.968254	1	1	8187	tags=41%, list=37%, signal=66%
DACOSTA_UV_RESPONSE_VIA_ERCC3_UP	257	-0.145134	-0.638061	1	1	1	4056	tags=14%, list=19%, signal=17%
ZEMBUTSU_SENSITIVITY_TO_METHOTREXATE	12	-0.255208	-0.637049	0.925249	1	1	1734	tags=17%, list=8%, signal=18%
BANDRES_RESPONSE_TO_CARMUSTIN_WITHOUT_MGMT_24HR_DN	8	-0.289951	-0.636592	0.884752	1	1	15547	tags=100%, list=71%, signal=345%
CHIANG_LIVER_CANCER_SUBCLASS_PROLIFERATION_UP	141	-0.155194	-0.636575	0.99589	1	1	5732	tags=21%, list=26%, signal=28%
LIU_SOX4_TARGETS_DN	237	-0.145732	-0.636428	0.997351	1	1	6951	tags=29%, list=32%, signal=42%
DAVIES_MULTIPLE_MYELOMA_VS_MGUS_DN	23	-0.218671	-0.636399	0.923567	1	1	6401	tags=30%, list=29%, signal=43%
BRACHAT_RESPONSE_TO_CISPLATIN	17	-0.235636	-0.634429	0.933884	1	1	6861	tags=47%, list=31%, signal=68%
NEMETH_INFLAMMATORY_RESPONSE_LPS_UP	80	-0.168474	-0.633155	0.989706	1	1	4407	tags=20%, list=20%, signal=25%
NGO_MALIGNANT_GLIOMA_1P_LOH	13	-0.246053	-0.631355	0.923469	1	1	746	tags=8%, list=3%, signal=8%
KUROZUMI_RESPONSE_TO_ONCOCYTIC_VIRUS_AND_CYCLIC_RGD	18	-0.228008	-0.630343	0.925734	1	1	4846	tags=33%, list=22%, signal=43%
WANG_TUMOR_INVASIVENESS_UP	303	-0.141032	-0.628406	1	1	1	3637	tags=10%, list=17%, signal=12%
CHAUHAN_RESPONSE_TO_METHOXYESTRADIOL_DN	87	-0.165747	-0.628024	0.991643	1	1	6083	tags=22%, list=28%, signal=30%
MEISSNER_ES_ICP_WITH_H3K4ME3	20	-0.222233	-0.627307	0.936877	1	1	4362	tags=25%, list=20%, signal=31%
RICKMAN_METASTASIS_UP	224	-0.144585	-0.626403	1	1	1	6204	tags=24%, list=28%, signal=33%
IWANAGA_E2F1_TARGETS_INDUCED_BY_SERUM	21	-0.22376	-0.626351	0.955738	1	1	6844	tags=38%, list=31%, signal=55%
BRUNEAU_SEPTATION_VENTRICULAR	10	-0.259448	-0.62606	0.916388	1	1	6549	tags=40%, list=30%, signal=57%
RAMASWAMY_METASTASIS_UP	47	-0.183426	-0.625154	0.980153	1	1	8456	tags=38%, list=39%, signal=62%
WIKMAN_ASBESTOS_LUNG_CANCER_UP	16	-0.233098	-0.623784	0.936644	1	1	5443	tags=31%, list=25%, signal=42%
HE_PTEN_TARGETS_DN	5	-0.323762	-0.622183	0.903166	1	1	4541	tags=40%, list=21%, signal=50%
CAFFAREL_RESPONSE_TO_THC_8HR_5_UP	11	-0.255625	-0.621711	0.912892	1	1	945	tags=9%, list=4%, signal=9%
SAKAI_CHRONIC_HEPATITIS_VS_LIVER_CANCER_UP	68	-0.168562	-0.621195	0.983557	1	1	5787	tags=19%, list=26%, signal=26%
HUNSBERGER_EXERCISE_REGULATED_GENES	29	-0.203174	-0.621015	0.958466	1	1	6658	tags=28%, list=30%, signal=40%
NEWMAN_ERCC6_TARGETS_DN	27	-0.205914	-0.620822	0.945902	1	1	8370	tags=59%, list=38%, signal=96%
SHAFFER_IRF4_TARGETS_IN_ACTIVATED_DENDRITIC_CELL	58	-0.174246	-0.620198	0.982222	1	1	8299	tags=43%, list=38%, signal=69%
KORKOLA_YOLK_SAC_TUMOR_UP	16	-0.234165	-0.618434	0.937815	1	1	4902	tags=31%, list=22%, signal=40%
COURTOIS_SENESCENCE_TRIGGERS	6	-0.300206	-0.613454	0.920578	1	1	9133	tags=67%, list=42%, signal=114%
HORIUCHI_WTAP_TARGETS_DN	244	-0.140151	-0.609453	1	1	1	4397	tags=12%, list=20%, signal=15%
GARGALOVIC_RESPONSE_TO_OXIDIZED_PHOSPHOLIPIDS_MAGENTA_UP	19	-0.223985	-0.607728	0.951747	1	1	2628	tags=16%, list=12%, signal=18%
[truncated: 95 more rows]

## Sheet: c
Figure 4-Source data: Gene sets from the MSigDB database C2-CP:KEGG (KEGG gene sets, v3.1) enriched in Runx1-null luminal cells
Enrichment scores with FDR q-val≤0.25 are significant in GSEA, based on Subramanian et al. PNAS 2005
NAME	SIZE	ES	NES	NOM p-val	FDR q-val	FWER p-val	RANK AT MAX	LEADING EDGE
KEGG_AMINOACYL_TRNA_BIOSYNTHESIS	29	0.692108	2.33909	0	0	0	1757	tags=38%, list=8%, signal=41%
KEGG_STEROID_BIOSYNTHESIS	15	0.649614	1.87646	0.0171569	0.0318282	0.08	2189	tags=47%, list=10%, signal=52%
KEGG_VALINE_LEUCINE_AND_ISOLEUCINE_BIOSYNTHESIS	10	0.663759	1.69716	0.0154639	0.117863	0.374	1757	tags=40%, list=8%, signal=43%
KEGG_DNA_REPLICATION	32	0.457971	1.56402	0.0128205	0.256714	0.759	7101	tags=63%, list=32%, signal=92%
KEGG_P53_SIGNALING_PATHWAY	60	0.393458	1.56217	0.00882353	0.208893	0.765	5088	tags=40%, list=23%, signal=52%
KEGG_HOMOLOGOUS_RECOMBINATION	24	0.463265	1.51189	0.0452128	0.239692	0.866	6970	tags=63%, list=32%, signal=92%
KEGG_GLYOXYLATE_AND_DICARBOXYLATE_METABOLISM	12	0.50925	1.32799	0.117207	0.62718	0.998	2544	tags=33%, list=12%, signal=38%
KEGG_BLADDER_CANCER	37	0.369567	1.32456	0.0913838	0.561747	0.998	2267	tags=22%, list=10%, signal=24%
KEGG_HYPERTROPHIC_CARDIOMYOPATHY_HCM	79	0.298006	1.23269	0.103226	0.841179	1	1032	tags=13%, list=5%, signal=13%
KEGG_ARRHYTHMOGENIC_RIGHT_VENTRICULAR_CARDIOMYOPATHY_ARVC	71	0.292865	1.20786	0.121951	0.859033	1	901	tags=13%, list=4%, signal=13%
KEGG_RIBOSOME	69	0.296414	1.19264	0.162651	0.841658	1	12227	tags=97%, list=56%, signal=219%
KEGG_PENTOSE_PHOSPHATE_PATHWAY	23	0.372862	1.15526	0.267717	0.931485	1	1743	tags=22%, list=8%, signal=24%
KEGG_O_GLYCAN_BIOSYNTHESIS	26	0.351741	1.14778	0.262774	0.890668	1	989	tags=15%, list=5%, signal=16%
KEGG_SPLICEOSOME	85	0.273872	1.14506	0.210884	0.837835	1	7203	tags=45%, list=33%, signal=66%
KEGG_ONE_CARBON_POOL_BY_FOLATE	15	0.40932	1.13722	0.298795	0.81145	1	2363	tags=33%, list=11%, signal=37%
KEGG_DILATED_CARDIOMYOPATHY	86	0.268129	1.12728	0.209836	0.799297	1	1032	tags=12%, list=5%, signal=12%
KEGG_N_GLYCAN_BIOSYNTHESIS	40	0.30969	1.11497	0.266319	0.796753	1	1691	tags=13%, list=8%, signal=14%
KEGG_LINOLEIC_ACID_METABOLISM	18	0.374902	1.10712	0.278177	0.780517	1	3449	tags=33%, list=16%, signal=40%
KEGG_MISMATCH_REPAIR	22	0.341152	1.05985	0.337838	0.921549	1	7778	tags=59%, list=36%, signal=92%
KEGG_CYTOKINE_CYTOKINE_RECEPTOR_INTERACTION	202	0.219046	1.05589	0.308036	0.89032	1	3517	tags=22%, list=16%, signal=26%
KEGG_CARDIAC_MUSCLE_CONTRACTION	65	0.251854	1.00498	0.418367	1	1	1766	tags=14%, list=8%, signal=15%
KEGG_CELL_CYCLE	111	0.228895	0.994325	0.466192	1	1	6257	tags=34%, list=29%, signal=48%
KEGG_ALPHA_LINOLENIC_ACID_METABOLISM	18	0.335025	0.9906	0.437346	1	1	3449	tags=33%, list=16%, signal=40%
KEGG_GLYCEROPHOSPHOLIPID_METABOLISM	66	0.245426	0.987032	0.458204	0.983418	1	3449	tags=24%, list=16%, signal=29%
KEGG_NEUROTROPHIN_SIGNALING_PATHWAY	115	0.22136	0.980787	0.488372	0.967814	1	4895	tags=25%, list=22%, signal=32%
KEGG_MAPK_SIGNALING_PATHWAY	244	0.202303	0.980109	0.550265	0.933138	1	4909	tags=27%, list=22%, signal=35%
KEGG_BASAL_TRANSCRIPTION_FACTORS	31	0.286011	0.963761	0.5	0.955199	1	861	tags=10%, list=4%, signal=10%
KEGG_GLYCINE_SERINE_AND_THREONINE_METABOLISM	25	0.291387	0.94873	0.517241	0.972199	1	1681	tags=20%, list=8%, signal=22%
KEGG_CYSTEINE_AND_METHIONINE_METABOLISM	30	0.279333	0.947165	0.514512	0.943589	1	3772	tags=30%, list=17%, signal=36%
KEGG_RNA_POLYMERASE	25	0.285799	0.937039	0.543081	0.945118	1	1854	tags=16%, list=8%, signal=17%
KEGG_GLYCOSAMINOGLYCAN_BIOSYNTHESIS_CHONDROITIN_SULFATE	12	0.347367	0.930773	0.569048	0.935755	1	3057	tags=25%, list=14%, signal=29%
KEGG_ARACHIDONIC_ACID_METABOLISM	42	0.24713	0.913199	0.612359	0.961055	1	2722	tags=21%, list=12%, signal=24%
KEGG_OLFACTORY_TRANSDUCTION	26	0.281388	0.902121	0.580402	0.964245	1	5778	tags=46%, list=26%, signal=63%
KEGG_TERPENOID_BACKBONE_BIOSYNTHESIS	14	0.320932	0.892694	0.602906	0.963787	1	3397	tags=21%, list=16%, signal=25%
KEGG_ANTIGEN_PROCESSING_AND_PRESENTATION	44	0.242552	0.887542	0.673352	0.950848	1	7719	tags=52%, list=35%, signal=81%
KEGG_PYRIMIDINE_METABOLISM	86	0.201189	0.852333	0.823171	1	1	5745	tags=33%, list=26%, signal=44%
KEGG_BASE_EXCISION_REPAIR	31	0.248342	0.843348	0.724518	1	1	7648	tags=58%, list=35%, signal=89%
KEGG_ERBB_SIGNALING_PATHWAY	83	0.192635	0.821989	0.859813	1	1	2510	tags=14%, list=11%, signal=16%
KEGG_GLIOMA	60	0.206269	0.801016	0.847095	1	1	2334	tags=15%, list=11%, signal=17%
KEGG_RNA_DEGRADATION	50	0.211398	0.799888	0.860399	1	1	5339	tags=32%, list=24%, signal=42%
KEGG_GNRH_SIGNALING_PATHWAY	94	0.189027	0.786473	0.902098	1	1	3449	tags=21%, list=16%, signal=25%
KEGG_SELENOAMINO_ACID_METABOLISM	20	0.256957	0.780232	0.784974	1	1	1681	tags=15%, list=8%, signal=16%
KEGG_VIRAL_MYOCARDITIS	44	0.206699	0.769455	0.837535	0.998909	1	4881	tags=32%, list=22%, signal=41%
KEGG_CHRONIC_MYELOID_LEUKEMIA	72	0.190708	0.766423	0.92068	0.980835	1	5707	tags=32%, list=26%, signal=43%
KEGG_RIG_I_LIKE_RECEPTOR_SIGNALING_PATHWAY	52	0.190199	0.713275	0.935933	1	1	6820	tags=38%, list=31%, signal=56%
KEGG_RIBOFLAVIN_METABOLISM	15	0.24796	0.68999	0.869359	1	1	3320	tags=20%, list=15%, signal=24%
KEGG_LYSINE_DEGRADATION	42	0.175429	0.647361	0.980822	1	1	2049	tags=12%, list=9%, signal=13%
KEGG_PATHOGENIC_ESCHERICHIA_COLI_INFECTION	41	0.173846	0.628258	0.997175	1	1	5571	tags=24%, list=25%, signal=33%
KEGG_REGULATION_OF_AUTOPHAGY	24	0.184568	0.593282	0.964103	1	1	403	tags=4%, list=2%, signal=4%
KEGG_PROTEIN_EXPORT	20	0.126574	0.386606	1	0.999822	1	3550	tags=15%, list=16%, signal=18%
